# Supplementary material for: Maintenance of transposon-free regions throughout vertebrate evolution
Source: BMC Genomics. 2007 Dec 20;8:470. doi: 10.1186/1471-2164-8-470 (PMC2241635; doi:10.1186/1471-2164-8-470)
Supplement: Additional File 1 — Chromosomal coordinates of zebrafish TFRs. A tab delimited text file giving the danRer4/Zv6 chromosomal coordinates (Chromosome, start, end, ID) for all zebrafish TFRs. This data is also available in a browsable format with direct links to the UCSC genome browser at: [file 1471-2164-8-470-S1.txt]

chr1	52838	58139	dr1.1
chr1	1246526	1252136	dr1.2
chr1	1255220	1261054	dr1.3
chr1	1309297	1316857	dr1.4
chr1	3013134	3021428	dr1.5
chr1	3954865	3960771	dr1.6
chr1	4573954	4579053	dr1.7
chr1	5160443	5168770	dr1.8
chr1	5466272	5472159	dr1.9
chr1	5480501	5486591	dr1.10
chr1	5549472	5554937	dr1.11
chr1	5634166	5639738	dr1.12
chr1	5672349	5678409	dr1.13
chr1	5922791	5928665	dr1.14
chr1	6515478	6521255	dr1.16
chr1	6885952	6891766	dr1.18
chr1	6995442	7003016	dr1.19
chr1	7034162	7041031	dr1.20
chr1	7063362	7072147	dr1.21
chr1	7259399	7267857	dr1.22
chr1	7691541	7697461	dr1.23
chr1	7955162	7960303	dr1.25
chr1	8475498	8492906	dr1.27
chr1	8904198	8911567	dr1.28
chr1	9310543	9316744	dr1.29
chr1	10861616	10868507	dr1.32
chr1	11423514	11430345	dr1.33
chr1	11661381	11668054	dr1.34
chr1	11927898	11933155	dr1.35
chr1	12077890	12082968	dr1.37
chr1	12263788	12269866	dr1.38
chr1	13580693	13588990	dr1.40
chr1	13790307	13796356	dr1.41
chr1	14682661	14694948	dr1.42
chr1	15613571	15619872	dr1.43
chr1	15803120	15809281	dr1.44
chr1	16193265	16201069	dr1.51
chr1	16287934	16294236	dr1.52
chr1	16338288	16343328	dr1.53
chr1	16358731	16365307	dr1.55
chr1	16424770	16432140	dr1.56
chr1	17343076	17348704	dr1.58
chr1	18039559	18045267	dr1.59
chr1	18527850	18534887	dr1.60
chr1	18592351	18601345	dr1.61
chr1	18603502	18614996	dr1.62
chr1	19456856	19463453	dr1.63
chr1	19548551	19554079	dr1.64
chr1	19556428	19566329	dr1.65
chr1	19668006	19673587	dr1.66
chr1	19751897	19757630	dr1.67
chr1	19834842	19841828	dr1.68
chr1	19930885	19936933	dr1.69
chr1	19969143	19976151	dr1.70
chr1	20043301	20048730	dr1.71
chr1	20665740	20674898	dr1.72
chr1	20796910	20802094	dr1.73
chr1	20920923	20926135	dr1.74
chr1	21387398	21393029	dr1.75
chr1	21409690	21415007	dr1.76
chr1	21611428	21618236	dr1.77
chr1	21661598	21668356	dr1.78
chr1	21845274	21850946	dr1.79
chr1	22076895	22085926	dr1.80
chr1	22666813	22672317	dr1.82
chr1	23202758	23209621	dr1.85
chr1	24103030	24109769	dr1.87
chr1	24559706	24567492	dr1.88
chr1	24794370	24799614	dr1.89
chr1	24815961	24821053	dr1.90
chr1	24971266	24976995	dr1.92
chr1	26717183	26723530	dr1.93
chr1	27143196	27150725	dr1.94
chr1	27277117	27282414	dr1.95
chr1	27404791	27410343	dr1.96
chr1	27410449	27415670	dr1.97
chr1	28273238	28280016	dr1.100
chr1	28751879	28759123	dr1.101
chr1	29455051	29460367	dr1.104
chr1	29754767	29759996	dr1.107
chr1	29849463	29854818	dr1.109
chr1	29900257	29906256	dr1.110
chr1	30161224	30173470	dr1.112
chr1	31011828	31016908	dr1.115
chr1	31484146	31490482	dr1.116
chr1	31494197	31506037	dr1.117
chr1	31688050	31693802	dr1.118
chr1	31980398	31991910	dr1.119
chr1	32093805	32099791	dr1.120
chr1	32549436	32554666	dr1.121
chr1	32659410	32665132	dr1.122
chr1	33036446	33044504	dr1.124
chr1	33373848	33379972	dr1.125
chr1	33458238	33463974	dr1.126
chr1	34861190	34869891	dr1.127
chr1	34918298	34925046	dr1.128
chr1	34931438	34939765	dr1.129
chr1	35031831	35039271	dr1.130
chr1	36263950	36273551	dr1.132
chr1	36427824	36434830	dr1.134
chr1	36573751	36580336	dr1.135
chr1	36607683	36613414	dr1.136
chr1	36659932	36666064	dr1.137
chr1	36714435	36723298	dr1.138
chr1	36746789	36752952	dr1.139
chr1	36777917	36791722	dr1.140
chr1	36857425	36866723	dr1.141
chr1	36883267	36889688	dr1.142
chr1	36895473	36900782	dr1.143
chr1	36981515	36986764	dr1.144
chr1	37013459	37020451	dr1.145
chr1	37053468	37059796	dr1.146
chr1	37195204	37200674	dr1.147
chr1	37231265	37242426	dr1.148
chr1	37281657	37286843	dr1.149
chr1	37442136	37447648	dr1.150
chr1	37613091	37619147	dr1.151
chr1	37805587	37811192	dr1.153
chr1	38090020	38097838	dr1.155
chr1	39257628	39267300	dr1.157
chr1	39674300	39680575	dr1.158
chr1	40848355	40853780	dr1.159
chr1	41648635	41654257	dr1.160
chr1	41706304	41712913	dr1.161
chr1	42188317	42193903	dr1.162
chr1	42638078	42643307	dr1.164
chr1	42688224	42694816	dr1.165
chr1	42955962	42961194	dr1.166
chr1	43044102	43056162	dr1.168
chr1	43860570	43866411	dr1.170
chr1	43917783	43923335	dr1.171
chr1	43928561	43933966	dr1.172
chr1	44183052	44190011	dr1.173
chr1	45147745	45153304	dr1.174
chr1	45217159	45222315	dr1.175
chr1	45367050	45372389	dr1.176
chr1	45555550	45561583	dr1.178
chr1	45712252	45717997	dr1.179
chr1	46230294	46235495	dr1.180
chr1	46896241	46905265	dr1.181
chr1	47150349	47158264	dr1.182
chr1	47169993	47175096	dr1.183
chr1	47819436	47825795	dr1.184
chr1	47843261	47850056	dr1.185
chr1	48182362	48187549	dr1.187
chr1	48214534	48219698	dr1.188
chr1	48343919	48349376	dr1.189
chr1	48568442	48579472	dr1.190
chr1	48643047	48651233	dr1.191
chr1	48681883	48688540	dr1.192
chr1	48892021	48899256	dr1.193
chr1	49103484	49110327	dr1.195
chr1	49569952	49578199	dr1.196
chr1	49899342	49906052	dr1.197
chr1	49969571	49978627	dr1.198
chr1	50005751	50024837	dr1.199
chr1	50104864	50111648	dr1.200
chr1	50246692	50253709	dr1.201
chr1	50304924	50310741	dr1.202
chr1	50351682	50359492	dr1.203
chr1	50852020	50865050	dr1.204
chr1	50940045	50948663	dr1.205
chr1	50975338	50981581	dr1.206
chr1	50989557	50994634	dr1.207
chr1	51002696	51008253	dr1.208
chr1	51020175	51025966	dr1.209
chr1	51040480	51048136	dr1.210
chr1	51077952	51085128	dr1.211
chr1	51110049	51117363	dr1.212
chr1	51466784	51471991	dr1.216
chr1	51498372	51508952	dr1.217
chr1	51565629	51571515	dr1.218
chr1	51641185	51647847	dr1.220
chr1	51761063	51771277	dr1.222
chr1	51809909	51817024	dr1.223
chr1	51817058	51824876	dr1.224
chr1	51835975	51840987	dr1.225
chr1	51846835	51852469	dr1.226
chr1	52039469	52046806	dr1.227
chr1	52524162	52530394	dr1.228
chr1	53125163	53131611	dr1.229
chr1	53342864	53348274	dr1.230
chr1	53352085	53358302	dr1.231
chr1	53484764	53489823	dr1.232
chr1	53575505	53585965	dr1.233
chr1	53949116	53957354	dr1.234
chr1	54150097	54160733	dr1.235
chr1	54268437	54276713	dr1.236
chr1	54469972	54480961	dr1.237
chr1	54490141	54498335	dr1.238
chr1	54628666	54635802	dr1.239
chr1	54959804	54965204	dr1.240
chr1	55373027	55380150	dr1.241
chr1	55412186	55418644	dr1.242
chr1	55653301	55661119	dr1.243
chr1	56020459	56025616	dr1.244
chr1	56410122	56415545	dr1.245
chr1	57492243	57498522	dr1.246
chr1	58042417	58048397	dr1.247
chr1	58128137	58133571	dr1.248
chr1	58356990	58362487	dr1.249
chr1	58606518	58611903	dr1.250
chr1	58862912	58872206	dr1.251
chr1	58884522	58890227	dr1.252
chr1	59867883	59876277	dr1.254
chr1	60023297	60029891	dr1.255
chr1	60200006	60205438	dr1.256
chr1	60322361	60330329	dr1.257
chr1	60481875	60487726	dr1.258
chr1	60583223	60589430	dr1.259
chr1	60828603	60835047	dr1.260
chr1	60925934	60931171	dr1.261
chr1	61511298	61517981	dr1.262
chr1	62059261	62067168	dr1.263
chr1	62155113	62162126	dr1.264
chr1	64876737	64882222	dr1.265
chr1	64882438	64888670	dr1.266
chr1	65025586	65031419	dr1.267
chr1	65607491	65612754	dr1.268
chr1	65793882	65801158	dr1.269
chr1	65803494	65809009	dr1.270
chr1	65935212	65940526	dr1.271
chr1	66361676	66367131	dr1.272
chr1	66902926	66910684	dr1.273
chr1	66915728	66921261	dr1.274
chr1	67222709	67228776	dr1.275
chr1	67909470	67915417	dr1.276
chr1	68989257	68994317	dr1.277
chr1	69033150	69038931	dr1.278
chr1	69319794	69324839	dr1.279
chr1	69590058	69595422	dr1.280
chr10	1532245	1537482	dr10.1
chr10	1881965	1895373	dr10.2
chr10	2075165	2081380	dr10.3
chr10	2856496	2862256	dr10.4
chr10	4393571	4402394	dr10.5
chr10	4905476	4914139	dr10.6
chr10	6273428	6278983	dr10.7
chr10	7011867	7022389	dr10.8
chr10	7035602	7041555	dr10.9
chr10	7728361	7735884	dr10.10
chr10	7944360	7952352	dr10.11
chr10	8106467	8111702	dr10.12
chr10	8120992	8134964	dr10.13
chr10	8232263	8237414	dr10.14
chr10	8328461	8333624	dr10.15
chr10	8507752	8516405	dr10.16
chr10	8563136	8574919	dr10.17
chr10	8624450	8630395	dr10.18
chr10	8954710	8961732	dr10.19
chr10	9791504	9797544	dr10.20
chr10	10132115	10139395	dr10.21
chr10	10283037	10295028	dr10.22
chr10	10340400	10345595	dr10.23
chr10	10414572	10419827	dr10.24
chr10	10518686	10525518	dr10.25
chr10	10918627	10926401	dr10.26
chr10	10938094	10945980	dr10.27
chr10	11187184	11194415	dr10.28
chr10	12760488	12765596	dr10.31
chr10	12866238	12874213	dr10.32
chr10	13755916	13763319	dr10.33
chr10	13793735	13800646	dr10.34
chr10	13800971	13809307	dr10.35
chr10	13819091	13824190	dr10.36
chr10	14102115	14111182	dr10.37
chr10	14159794	14164920	dr10.38
chr10	14457886	14467718	dr10.39
chr10	14556187	14563801	dr10.40
chr10	14598052	14603855	dr10.41
chr10	14744814	14751682	dr10.42
chr10	14862991	14868196	dr10.43
chr10	15420389	15426602	dr10.44
chr10	15754201	15759633	dr10.46
chr10	15781819	15788649	dr10.47
chr10	15874065	15880249	dr10.48
chr10	15894980	15902298	dr10.49
chr10	16186841	16192125	dr10.50
chr10	16228463	16236248	dr10.51
chr10	16281412	16287480	dr10.52
chr10	16326025	16334357	dr10.53
chr10	16355803	16361714	dr10.54
chr10	16706829	16712324	dr10.55
chr10	17287894	17293043	dr10.56
chr10	17673028	17684836	dr10.57
chr10	17796186	17803291	dr10.58
chr10	17822697	17829258	dr10.59
chr10	17889011	17897012	dr10.60
chr10	17902898	17909633	dr10.61
chr10	18517938	18523718	dr10.64
chr10	18673494	18678731	dr10.65
chr10	18680993	18686296	dr10.66
chr10	18719633	18724890	dr10.67
chr10	18725195	18730399	dr10.68
chr10	18873152	18879425	dr10.72
chr10	18922531	18927839	dr10.73
chr10	18936743	18944497	dr10.74
chr10	18999747	19004850	dr10.75
chr10	20530806	20536547	dr10.83
chr10	20672535	20678387	dr10.84
chr10	20950711	20957690	dr10.85
chr10	21195286	21204485	dr10.86
chr10	21204727	21210456	dr10.87
chr10	21736214	21742955	dr10.88
chr10	21763027	21771307	dr10.89
chr10	22251306	22258343	dr10.90
chr10	22347811	22354497	dr10.91
chr10	22784115	22789123	dr10.92
chr10	23028617	23033636	dr10.93
chr10	23073795	23079058	dr10.94
chr10	23260433	23266825	dr10.95
chr10	23267146	23272222	dr10.96
chr10	23656196	23665116	dr10.97
chr10	23706996	23717205	dr10.98
chr10	24159699	24165829	dr10.99
chr10	24352903	24358884	dr10.100
chr10	24520942	24527463	dr10.101
chr10	24533720	24538890	dr10.102
chr10	24668545	24677184	dr10.103
chr10	24812910	24818400	dr10.104
chr10	24833388	24838786	dr10.105
chr10	25153908	25159766	dr10.107
chr10	25205259	25211555	dr10.108
chr10	25217743	25222775	dr10.109
chr10	25359579	25365157	dr10.110
chr10	25487338	25492400	dr10.111
chr10	25651032	25656268	dr10.112
chr10	26028461	26034441	dr10.113
chr10	26048189	26054819	dr10.114
chr10	26479428	26487880	dr10.116
chr10	26848821	26854744	dr10.118
chr10	26863256	26869861	dr10.119
chr10	27151352	27156659	dr10.122
chr10	27524447	27532859	dr10.123
chr10	27564924	27573806	dr10.124
chr10	27602936	27608100	dr10.125
chr10	28133553	28138809	dr10.126
chr10	28665642	28671997	dr10.129
chr10	28673323	28680396	dr10.130
chr10	29080606	29094280	dr10.133
chr10	29098185	29104419	dr10.134
chr10	29344838	29350208	dr10.135
chr10	29429672	29442939	dr10.136
chr10	29659920	29668183	dr10.137
chr10	29670599	29676602	dr10.138
chr10	29698460	29703502	dr10.139
chr10	30466472	30473619	dr10.142
chr10	30881996	30890014	dr10.143
chr10	31458285	31463626	dr10.145
chr10	32057668	32063954	dr10.147
chr10	32667909	32676926	dr10.148
chr10	33306960	33313103	dr10.151
chr10	33895544	33902339	dr10.152
chr10	33916378	33922113	dr10.153
chr10	34015801	34021143	dr10.154
chr10	36891890	36897814	dr10.155
chr10	37043770	37050327	dr10.156
chr10	39108475	39114902	dr10.157
chr10	39540379	39546030	dr10.158
chr10	40835423	40841078	dr10.159
chr10	40884535	40890770	dr10.160
chr10	41529688	41536346	dr10.163
chr10	42568485	42574426	dr10.164
chr10	43147771	43159583	dr10.165
chr10	45494362	45501279	dr10.167
chr10	45605195	45610437	dr10.168
chr10	45633254	45641050	dr10.169
chr10	46747081	46752490	dr10.170
chr10	46790108	46795198	dr10.171
chr10	48483209	48491006	dr10.172
chr10	48496880	48503081	dr10.173
chr10	48579632	48589392	dr10.174
chr10	48625356	48631601	dr10.175
chr10	48750725	48759757	dr10.176
chr10	50018943	50025004	dr10.177
chr10	50589655	50596847	dr10.178
chr10	50601683	50616644	dr10.179
chr10	51249754	51254806	dr10.181
chr10	52306782	52311969	dr10.182
chr10	53075885	53081780	dr10.183
chr10	53326213	53331947	dr10.184
chr10	53358715	53363787	dr10.185
chr10	53364085	53369653	dr10.186
chr10	53501227	53507278	dr10.190
chr10	53722122	53730037	dr10.191
chr10	53732180	53737363	dr10.192
chr10	53876253	53881791	dr10.193
chr11	531018	536154	dr11.1
chr11	1091987	1099564	dr11.2
chr11	1374941	1380497	dr11.3
chr11	1383826	1389006	dr11.4
chr11	1399800	1409581	dr11.5
chr11	2491643	2500051	dr11.6
chr11	3181916	3187161	dr11.7
chr11	3348338	3365099	dr11.8
chr11	4304679	4310512	dr11.9
chr11	7198934	7204634	dr11.10
chr11	7467812	7474134	dr11.11
chr11	7506855	7512436	dr11.12
chr11	7740424	7746614	dr11.13
chr11	8121168	8126425	dr11.14
chr11	8136367	8144417	dr11.15
chr11	8926112	8931641	dr11.16
chr11	9852168	9858777	dr11.17
chr11	10809614	10817728	dr11.18
chr11	11245987	11253439	dr11.19
chr11	11303778	11311502	dr11.21
chr11	11438598	11444640	dr11.22
chr11	11638756	11646556	dr11.23
chr11	11765369	11770700	dr11.24
chr11	11924382	11931153	dr11.25
chr11	12479664	12485030	dr11.26
chr11	12623862	12631327	dr11.27
chr11	12921965	12928718	dr11.28
chr11	13861844	13867864	dr11.29
chr11	14144434	14149543	dr11.30
chr11	14758690	14766196	dr11.31
chr11	15319467	15324777	dr11.32
chr11	15644978	15650330	dr11.33
chr11	16177055	16183738	dr11.34
chr11	16834811	16840406	dr11.35
chr11	17139648	17145442	dr11.37
chr11	17441421	17454181	dr11.38
chr11	18235704	18243232	dr11.39
chr11	18339051	18344284	dr11.40
chr11	18391978	18400083	dr11.41
chr11	18466256	18472612	dr11.43
chr11	18543014	18548206	dr11.44
chr11	18737726	18743549	dr11.45
chr11	18928941	18935487	dr11.47
chr11	19308286	19315849	dr11.49
chr11	19563905	19569105	dr11.50
chr11	19573086	19585482	dr11.51
chr11	19754090	19759236	dr11.52
chr11	19900142	19908549	dr11.53
chr11	19963400	19970788	dr11.54
chr11	20142309	20147615	dr11.55
chr11	20581426	20586849	dr11.56
chr11	20824347	20833396	dr11.57
chr11	20841199	20850863	dr11.58
chr11	21027055	21032381	dr11.59
chr11	21146503	21153924	dr11.60
chr11	21199659	21206644	dr11.61
chr11	21457374	21462910	dr11.62
chr11	21610678	21616360	dr11.63
chr11	22506692	22513005	dr11.64
chr11	22680138	22694735	dr11.65
chr11	23079178	23085810	dr11.66
chr11	23137954	23144010	dr11.67
chr11	23168979	23175149	dr11.68
chr11	23462025	23467706	dr11.69
chr11	23778649	23786435	dr11.70
chr11	23803456	23808580	dr11.71
chr11	24354339	24360335	dr11.73
chr11	24604431	24610487	dr11.75
chr11	24839382	24850188	dr11.76
chr11	25033022	25040467	dr11.77
chr11	25096069	25105551	dr11.78
chr11	25221708	25227845	dr11.79
chr11	25439190	25447421	dr11.80
chr11	25454227	25459365	dr11.81
chr11	25562583	25568168	dr11.82
chr11	25629573	25636057	dr11.83
chr11	25672735	25678066	dr11.84
chr11	25744952	25753164	dr11.85
chr11	25766979	25772102	dr11.86
chr11	26042030	26050955	dr11.87
chr11	26056014	26070150	dr11.88
chr11	26135539	26144307	dr11.89
chr11	26146031	26152446	dr11.90
chr11	26777558	26783090	dr11.93
chr11	27141126	27148151	dr11.94
chr11	27191498	27197232	dr11.95
chr11	27275727	27282382	dr11.99
chr11	27323560	27330143	dr11.100
chr11	27653623	27660284	dr11.102
chr11	27674065	27681430	dr11.103
chr11	27681741	27687728	dr11.104
chr11	28153365	28159526	dr11.106
chr11	28461252	28468967	dr11.107
chr11	29559072	29565400	dr11.108
chr11	29747030	29755409	dr11.109
chr11	29771869	29778230	dr11.110
chr11	29875153	29882946	dr11.111
chr11	29895911	29902648	dr11.112
chr11	29977874	29982976	dr11.113
chr11	30078349	30084452	dr11.114
chr11	30327396	30332696	dr11.115
chr11	30753667	30762004	dr11.116
chr11	31023696	31028839	dr11.117
chr11	31566973	31573360	dr11.118
chr11	31615389	31621151	dr11.119
chr11	31631604	31636802	dr11.120
chr11	32331651	32336818	dr11.121
chr11	32429220	32435345	dr11.122
chr11	32477016	32483749	dr11.123
chr11	32934884	32942705	dr11.124
chr11	33451593	33457183	dr11.125
chr11	33881632	33888022	dr11.126
chr11	33904298	33909728	dr11.127
chr11	34044699	34051528	dr11.129
chr11	34149385	34156020	dr11.130
chr11	34227481	34233747	dr11.131
chr11	34385550	34395550	dr11.132
chr11	35579212	35584432	dr11.133
chr11	36083636	36088905	dr11.134
chr11	36121763	36127078	dr11.135
chr11	38183811	38190396	dr11.136
chr11	38524792	38533820	dr11.137
chr11	39754677	39760225	dr11.138
chr11	40947520	40954890	dr11.139
chr11	41434617	41443340	dr11.140
chr11	41605435	41611595	dr11.142
chr11	42514390	42521653	dr11.143
chr11	44826708	44839450	dr11.145
chr11	48448418	48454504	dr11.146
chr11	48698408	48703685	dr11.147
chr11	48762381	48767645	dr11.148
chr11	48838869	48847853	dr11.149
chr11	49107772	49112845	dr11.150
chr11	49714957	49721844	dr11.151
chr11	50045029	50050078	dr11.152
chr11	50687295	50692769	dr11.153
chr11	50865704	50870819	dr11.154
chr11	51193580	51199067	dr11.156
chr11	51821959	51828199	dr11.157
chr12	452334	459575	dr12.1
chr12	822803	829890	dr12.2
chr12	831753	836772	dr12.3
chr12	1475362	1490577	dr12.4
chr12	1917373	1922746	dr12.5
chr12	3820364	3827255	dr12.6
chr12	4229606	4234865	dr12.7
chr12	4235888	4243103	dr12.8
chr12	4247921	4257078	dr12.9
chr12	4453106	4458289	dr12.10
chr12	4630692	4636735	dr12.11
chr12	5766093	5771388	dr12.12
chr12	7273085	7282120	dr12.13
chr12	7422614	7428605	dr12.14
chr12	7498139	7504691	dr12.15
chr12	7599560	7607742	dr12.16
chr12	7737148	7745529	dr12.17
chr12	10306160	10311743	dr12.18
chr12	10699531	10705892	dr12.19
chr12	10975134	10982985	dr12.20
chr12	13047439	13059329	dr12.22
chr12	14008824	14018483	dr12.23
chr12	14123140	14130767	dr12.24
chr12	14567972	14573869	dr12.25
chr12	14611268	14619033	dr12.26
chr12	14678897	14684024	dr12.27
chr12	14934547	14945345	dr12.28
chr12	14982084	14987105	dr12.29
chr12	15207451	15213838	dr12.30
chr12	15215309	15221351	dr12.31
chr12	15532246	15540504	dr12.32
chr12	16698427	16703516	dr12.33
chr12	16728418	16734304	dr12.34
chr12	17187552	17199218	dr12.35
chr12	17680718	17687159	dr12.37
chr12	17784400	17792687	dr12.38
chr12	18079547	18089955	dr12.41
chr12	18536069	18541162	dr12.43
chr12	18775928	18785354	dr12.44
chr12	18833113	18839439	dr12.45
chr12	18858562	18864032	dr12.46
chr12	18867489	18873350	dr12.47
chr12	19963835	19970778	dr12.48
chr12	20412691	20418610	dr12.49
chr12	20517897	20527872	dr12.50
chr12	20767050	20772188	dr12.52
chr12	21264477	21271346	dr12.53
chr12	21675443	21682971	dr12.54
chr12	21974721	21982715	dr12.55
chr12	22023678	22031622	dr12.56
chr12	23770462	23775997	dr12.57
chr12	23976776	23981958	dr12.58
chr12	24037706	24044288	dr12.59
chr12	24753179	24760537	dr12.60
chr12	24944432	24961057	dr12.61
chr12	24974693	24979756	dr12.62
chr12	24979942	24988326	dr12.63
chr12	25273821	25283141	dr12.64
chr12	25294900	25301879	dr12.65
chr12	25706555	25712704	dr12.67
chr12	25741052	25746371	dr12.68
chr12	26336648	26342133	dr12.70
chr12	26512972	26518730	dr12.71
chr12	26541190	26548510	dr12.72
chr12	26638475	26645905	dr12.74
chr12	26790265	26796403	dr12.75
chr12	27285533	27293738	dr12.77
chr12	27393864	27399761	dr12.78
chr12	27505995	27512125	dr12.79
chr12	27529498	27534557	dr12.80
chr12	27541621	27547370	dr12.81
chr12	27573458	27579955	dr12.82
chr12	27740021	27745997	dr12.84
chr12	28011146	28016838	dr12.85
chr12	28445563	28451740	dr12.87
chr12	29058962	29067020	dr12.88
chr12	29369403	29375810	dr12.90
chr12	29439458	29445234	dr12.91
chr12	29686602	29693428	dr12.92
chr12	29866366	29873256	dr12.93
chr12	29873487	29880434	dr12.94
chr12	30113612	30122366	dr12.97
chr12	30206696	30212232	dr12.98
chr12	30325003	30331232	dr12.100
chr12	30420319	30425364	dr12.101
chr12	30787206	30795158	dr12.103
chr12	30992367	30997590	dr12.104
chr12	31657442	31664456	dr12.105
chr12	31742949	31750218	dr12.107
chr12	31907799	31914034	dr12.108
chr12	32316277	32327017	dr12.110
chr12	32586292	32592197	dr12.113
chr12	32601390	32607052	dr12.114
chr12	32653137	32659091	dr12.115
chr12	32749099	32756345	dr12.118
chr12	33149514	33155324	dr12.120
chr12	33200260	33207408	dr12.121
chr12	34137357	34147759	dr12.122
chr12	34375642	34388539	dr12.126
chr12	34426938	34435825	dr12.127
chr12	34438732	34443968	dr12.128
chr12	34547970	34553402	dr12.129
chr12	34623124	34631112	dr12.130
chr12	34656042	34668778	dr12.132
chr12	34698318	34708359	dr12.133
chr12	34717871	34723985	dr12.134
chr12	34724265	34734369	dr12.135
chr12	34761972	34770026	dr12.136
chr12	35034279	35039684	dr12.137
chr12	35211172	35217320	dr12.138
chr12	35266657	35273941	dr12.139
chr12	35336831	35341927	dr12.140
chr12	35389461	35399325	dr12.141
chr12	35568474	35574051	dr12.143
chr12	36508420	36513992	dr12.144
chr12	36670970	36680398	dr12.145
chr12	36756975	36765148	dr12.146
chr12	37099459	37107352	dr12.147
chr12	37463023	37468180	dr12.148
chr12	37534303	37540280	dr12.149
chr12	37690879	37696188	dr12.150
chr12	37724899	37733058	dr12.151
chr12	37826085	37834212	dr12.152
chr12	38563039	38568908	dr12.153
chr12	38672526	38679255	dr12.154
chr12	40349797	40354815	dr12.155
chr12	40361969	40367385	dr12.156
chr12	40622363	40628193	dr12.158
chr12	41266957	41272388	dr12.159
chr12	41293850	41300376	dr12.160
chr12	41501126	41506659	dr12.162
chr12	42554075	42565188	dr12.163
chr12	42872468	42877696	dr12.164
chr12	42884375	42890704	dr12.165
chr12	43611826	43617817	dr12.168
chr12	44536503	44543108	dr12.169
chr12	45586525	45592749	dr12.170
chr12	45594805	45602378	dr12.171
chr12	45950602	45955919	dr12.172
chr12	46148411	46153563	dr12.173
chr12	46509120	46514306	dr12.174
chr12	46518484	46523909	dr12.175
chr12	46563732	46574171	dr12.176
chr12	47150819	47156289	dr12.177
chr12	48614624	48619822	dr12.178
chr12	48908947	48914243	dr12.179
chr12	49020015	49027180	dr12.180
chr12	49071928	49081016	dr12.181
chr12	49107134	49116151	dr12.182
chr12	49185474	49191523	dr12.183
chr12	49196069	49206699	dr12.184
chr12	49421232	49427357	dr12.185
chr12	51207912	51214860	dr12.186
chr12	51266487	51282428	dr12.187
chr12	51705562	51711369	dr12.190
chr12	53720116	53727554	dr12.192
chr12	54000494	54006103	dr12.193
chr12	54251660	54257363	dr12.194
chr12	54298645	54305244	dr12.195
chr12	54365880	54371491	dr12.196
chr12	54475364	54480667	dr12.197
chr12	55825411	55830689	dr12.198
chr12	55910925	55916804	dr12.199
chr12	56093993	56099776	dr12.200
chr12	56104652	56109713	dr12.201
chr12	56110151	56117386	dr12.202
chr12	56495915	56501804	dr12.204
chr12	56661979	56666991	dr12.205
chr12	56696934	56702904	dr12.206
chr12	57797182	57803044	dr12.207
chr12	57817850	57824240	dr12.208
chr12	57875683	57882399	dr12.209
chr12	57938564	57944741	dr12.210
chr12	57994977	58001014	dr12.211
chr12	58158361	58165941	dr12.212
chr13	27600	33054	dr13.1
chr13	64686	70616	dr13.2
chr13	183519	195848	dr13.3
chr13	1246216	1253206	dr13.4
chr13	1481306	1487970	dr13.5
chr13	3336207	3342331	dr13.6
chr13	4703119	4711667	dr13.7
chr13	4724025	4732775	dr13.8
chr13	4745546	4757484	dr13.9
chr13	4775267	4781338	dr13.10
chr13	4791127	4805890	dr13.11
chr13	5138155	5149270	dr13.12
chr13	7597035	7604878	dr13.14
chr13	7688508	7695299	dr13.16
chr13	7702610	7709889	dr13.17
chr13	7873134	7886724	dr13.18
chr13	8138739	8145460	dr13.19
chr13	8845065	8850676	dr13.20
chr13	9244069	9249281	dr13.21
chr13	9253707	9261706	dr13.22
chr13	9297768	9303040	dr13.23
chr13	9316391	9332185	dr13.24
chr13	9332303	9339762	dr13.25
chr13	9352719	9364944	dr13.26
chr13	9635436	9640739	dr13.27
chr13	9826705	9831954	dr13.28
chr13	10149975	10156226	dr13.29
chr13	10710740	10717657	dr13.31
chr13	11384500	11390102	dr13.32
chr13	12458798	12478075	dr13.34
chr13	13022444	13030525	dr13.39
chr13	13155460	13163194	dr13.41
chr13	13333235	13338649	dr13.42
chr13	13532571	13541541	dr13.43
chr13	13806995	13813044	dr13.44
chr13	14140240	14146301	dr13.45
chr13	14806251	14812806	dr13.48
chr13	15086828	15092458	dr13.49
chr13	15156151	15161565	dr13.50
chr13	15430919	15436959	dr13.52
chr13	15646432	15652214	dr13.54
chr13	16123087	16128303	dr13.55
chr13	16633024	16638223	dr13.56
chr13	16764017	16772195	dr13.57
chr13	17039946	17046707	dr13.59
chr13	17070299	17081287	dr13.60
chr13	17188237	17194700	dr13.62
chr13	17272519	17279715	dr13.63
chr13	17406459	17411472	dr13.64
chr13	17458114	17465250	dr13.65
chr13	17652004	17657801	dr13.66
chr13	17663320	17671531	dr13.67
chr13	17725124	17731114	dr13.68
chr13	18643193	18648524	dr13.69
chr13	18842714	18849829	dr13.70
chr13	19798342	19805603	dr13.71
chr13	19835026	19840668	dr13.72
chr13	20887093	20892203	dr13.73
chr13	21180274	21186682	dr13.74
chr13	21187541	21198055	dr13.75
chr13	21633311	21643426	dr13.76
chr13	22643259	22651127	dr13.77
chr13	23566653	23573016	dr13.78
chr13	23770333	23779694	dr13.79
chr13	24060836	24066253	dr13.80
chr13	24813643	24819197	dr13.81
chr13	24837780	24844462	dr13.82
chr13	24918733	24924173	dr13.83
chr13	24927301	24937649	dr13.84
chr13	25004395	25014846	dr13.85
chr13	25601080	25606555	dr13.87
chr13	25741005	25747282	dr13.88
chr13	27193638	27204587	dr13.90
chr13	27551374	27556690	dr13.93
chr13	28381127	28387008	dr13.94
chr13	28453516	28458525	dr13.95
chr13	28481880	28486907	dr13.96
chr13	28798535	28807949	dr13.97
chr13	28839742	28844833	dr13.98
chr13	28977778	28983600	dr13.99
chr13	29005035	29016088	dr13.100
chr13	29106327	29118306	dr13.101
chr13	29175894	29182238	dr13.102
chr13	29310007	29318002	dr13.103
chr13	29378118	29383247	dr13.104
chr13	29388766	29395956	dr13.105
chr13	29479330	29485668	dr13.106
chr13	29620576	29628468	dr13.107
chr13	29690700	29697462	dr13.108
chr13	29826515	29833467	dr13.109
chr13	30124494	30133716	dr13.110
chr13	30137926	30143205	dr13.111
chr13	30307551	30312672	dr13.112
chr13	30451541	30456625	dr13.113
chr13	30581981	30599409	dr13.114
chr13	30627427	30632632	dr13.115
chr13	30636235	30642345	dr13.116
chr13	30656708	30664822	dr13.117
chr13	30857658	30862782	dr13.118
chr13	30874492	30879695	dr13.119
chr13	31424939	31431336	dr13.120
chr13	31571441	31576502	dr13.121
chr13	31709323	31716228	dr13.122
chr13	31898382	31903574	dr13.123
chr13	31924484	31932136	dr13.124
chr13	32063949	32069768	dr13.126
chr13	32131492	32138527	dr13.127
chr13	32184519	32192971	dr13.128
chr13	32474995	32482148	dr13.129
chr13	32540047	32546717	dr13.130
chr13	33338496	33348204	dr13.131
chr13	33593237	33600077	dr13.132
chr13	33624778	33637762	dr13.133
chr13	33818947	33825164	dr13.134
chr13	33996560	34003741	dr13.135
chr13	34451329	34459301	dr13.136
chr13	34505948	34515955	dr13.137
chr13	34645418	34652399	dr13.138
chr13	34768217	34776814	dr13.139
chr13	35043024	35051625	dr13.140
chr13	35699414	35714919	dr13.141
chr13	35715915	35723463	dr13.142
chr13	35727784	35733572	dr13.143
chr13	36142918	36148455	dr13.144
chr13	36436112	36441227	dr13.145
chr13	36525625	36531840	dr13.146
chr13	36545266	36554557	dr13.147
chr13	36556394	36563533	dr13.148
chr13	37087613	37096342	dr13.152
chr13	37101932	37110133	dr13.153
chr13	37110233	37117259	dr13.154
chr13	37468701	37480062	dr13.155
chr13	37481070	37486453	dr13.156
chr13	37527463	37532465	dr13.157
chr13	37775180	37788632	dr13.158
chr13	37797058	37803749	dr13.159
chr13	37819350	37827717	dr13.160
chr13	37864211	37869216	dr13.161
chr13	38217000	38222195	dr13.162
chr13	38298404	38303465	dr13.163
chr13	38340786	38350030	dr13.164
chr13	38718026	38727570	dr13.165
chr13	38819790	38826225	dr13.166
chr13	39529903	39535591	dr13.168
chr13	39559833	39565675	dr13.169
chr13	39585086	39590231	dr13.170
chr13	39696214	39704586	dr13.171
chr13	39705182	39710192	dr13.172
chr13	39730450	39736688	dr13.173
chr13	40294471	40301022	dr13.174
chr13	40708108	40714113	dr13.175
chr13	40715380	40731447	dr13.176
chr13	40740530	40745807	dr13.177
chr13	40808788	40815448	dr13.178
chr13	40861225	40868553	dr13.179
chr13	40868890	40874415	dr13.180
chr13	41584931	41591584	dr13.181
chr13	41692552	41697831	dr13.182
chr13	41740059	41746101	dr13.183
chr13	41835027	41844441	dr13.184
chr13	41845670	41852605	dr13.185
chr13	41857870	41864287	dr13.186
chr13	42721914	42730990	dr13.188
chr13	43600583	43606223	dr13.189
chr13	43852960	43858748	dr13.190
chr13	44107789	44112972	dr13.191
chr13	44171133	44179414	dr13.192
chr13	44421640	44426891	dr13.193
chr13	44459826	44465281	dr13.194
chr13	44640772	44646855	dr13.195
chr13	45103571	45110717	dr13.198
chr13	45203554	45210453	dr13.199
chr13	45749046	45754783	dr13.200
chr13	45818238	45825235	dr13.201
chr13	46260929	46266418	dr13.205
chr13	46266516	46274987	dr13.206
chr13	46434285	46439760	dr13.208
chr13	46482377	46489449	dr13.210
chr13	46511718	46521101	dr13.211
chr13	46793411	46799038	dr13.214
chr13	47183523	47189618	dr13.216
chr13	47439488	47444506	dr13.217
chr13	47640857	47650230	dr13.218
chr13	47714205	47721405	dr13.219
chr13	48233388	48239013	dr13.221
chr13	48465310	48471876	dr13.222
chr13	49568782	49575435	dr13.223
chr13	49871657	49879084	dr13.224
chr13	50547236	50552256	dr13.225
chr13	52515062	52520485	dr13.227
chr13	55742170	55750205	dr13.228
chr13	56363757	56368860	dr13.229
chr13	60273429	60279746	dr13.230
chr13	61256923	61261990	dr13.231
chr13	61474064	61479609	dr13.232
chr13	61870298	61877950	dr13.233
chr13	62542515	62548443	dr13.237
chr13	62861653	62875516	dr13.238
chr13	63079858	63086896	dr13.239
chr14	1041172	1048297	dr14.1
chr14	1237364	1244592	dr14.2
chr14	2066559	2071853	dr14.3
chr14	2484399	2489694	dr14.4
chr14	2505798	2511148	dr14.5
chr14	2599008	2604855	dr14.6
chr14	2885119	2893049	dr14.7
chr14	3154826	3160444	dr14.8
chr14	3160695	3170211	dr14.9
chr14	3476771	3483028	dr14.10
chr14	3483951	3489904	dr14.11
chr14	3672053	3677087	dr14.12
chr14	4135887	4142297	dr14.13
chr14	4501695	4507518	dr14.14
chr14	4588588	4594995	dr14.15
chr14	4625708	4634391	dr14.16
chr14	4977919	4984784	dr14.17
chr14	10362134	10368061	dr14.19
chr14	10734108	10739796	dr14.20
chr14	11180800	11186233	dr14.21
chr14	11475023	11481715	dr14.22
chr14	12210129	12217978	dr14.25
chr14	12364438	12370278	dr14.26
chr14	12419497	12424857	dr14.27
chr14	13116899	13123497	dr14.28
chr14	13621575	13634579	dr14.30
chr14	13732425	13738275	dr14.31
chr14	13911009	13916564	dr14.32
chr14	13978581	13988636	dr14.33
chr14	14109499	14120740	dr14.34
chr14	14733449	14738973	dr14.35
chr14	14808776	14814772	dr14.36
chr14	15269005	15274254	dr14.37
chr14	15379694	15385861	dr14.38
chr14	15561737	15566826	dr14.39
chr14	15601163	15608487	dr14.40
chr14	15911917	15917777	dr14.43
chr14	16039042	16044693	dr14.44
chr14	16239049	16245843	dr14.45
chr14	16632994	16642804	dr14.46
chr14	17221379	17229967	dr14.47
chr14	18060590	18066285	dr14.48
chr14	19886641	19893858	dr14.49
chr14	20007682	20012822	dr14.50
chr14	20094907	20105254	dr14.51
chr14	20575449	20580828	dr14.52
chr14	20744716	20750024	dr14.53
chr14	21465275	21471533	dr14.54
chr14	22520505	22527997	dr14.55
chr14	23294365	23302530	dr14.56
chr14	23477762	23483688	dr14.57
chr14	23544206	23550121	dr14.58
chr14	23663867	23668958	dr14.59
chr14	24334853	24340018	dr14.60
chr14	24368178	24376355	dr14.61
chr14	24412672	24417958	dr14.62
chr14	24982842	24988573	dr14.63
chr14	25751437	25757436	dr14.64
chr14	25971613	25977863	dr14.66
chr14	26102129	26107438	dr14.67
chr14	27203317	27209717	dr14.70
chr14	27214402	27220759	dr14.71
chr14	27434152	27439581	dr14.72
chr14	27489864	27496388	dr14.73
chr14	27562351	27570057	dr14.74
chr14	27841568	27851213	dr14.75
chr14	27927341	27932581	dr14.76
chr14	27932724	27940295	dr14.77
chr14	27988660	27996132	dr14.78
chr14	28005053	28015043	dr14.79
chr14	28015429	28021551	dr14.80
chr14	28203886	28209732	dr14.81
chr14	28230567	28236036	dr14.82
chr14	28272252	28277966	dr14.83
chr14	28403387	28409157	dr14.84
chr14	28631813	28637109	dr14.85
chr14	28901382	28909330	dr14.86
chr14	28921061	28929555	dr14.87
chr14	28933454	28938891	dr14.88
chr14	30017831	30024528	dr14.89
chr14	31168472	31180339	dr14.91
chr14	31508348	31513762	dr14.92
chr14	31575099	31583123	dr14.93
chr14	31599026	31606699	dr14.94
chr14	31632954	31642876	dr14.95
chr14	31869091	31875175	dr14.96
chr14	32157297	32164777	dr14.97
chr14	32245606	32251893	dr14.98
chr14	32660755	32667124	dr14.100
chr14	32746617	32751747	dr14.101
chr14	33090106	33096280	dr14.102
chr14	33096867	33103385	dr14.103
chr14	33129695	33135937	dr14.104
chr14	33143252	33148593	dr14.105
chr14	33432378	33437498	dr14.106
chr14	34030508	34037289	dr14.107
chr14	34037635	34043354	dr14.108
chr14	34491823	34498252	dr14.109
chr14	34744379	34750179	dr14.110
chr14	34827156	34832882	dr14.111
chr14	34998799	35007588	dr14.112
chr14	35089340	35094460	dr14.113
chr14	35149643	35156255	dr14.114
chr14	35302982	35313196	dr14.115
chr14	35461817	35469757	dr14.116
chr14	35510322	35515912	dr14.117
chr14	35783997	35790517	dr14.118
chr14	35851274	35856513	dr14.119
chr14	35885744	35892149	dr14.120
chr14	35898117	35912314	dr14.121
chr14	35912714	35917751	dr14.122
chr14	36034997	36041334	dr14.123
chr14	36090571	36096222	dr14.124
chr14	36441759	36447726	dr14.125
chr14	36825034	36830304	dr14.126
chr14	37179866	37185256	dr14.128
chr14	37185771	37191861	dr14.129
chr14	37386258	37396950	dr14.130
chr14	37489630	37496086	dr14.131
chr14	37777118	37784782	dr14.132
chr14	38979879	38985902	dr14.133
chr14	40353508	40359372	dr14.135
chr14	40429070	40435950	dr14.136
chr14	40759241	40766000	dr14.137
chr14	41216704	41224079	dr14.138
chr14	41470930	41477118	dr14.139
chr14	42365158	42373544	dr14.140
chr14	42686313	42691599	dr14.141
chr14	43649783	43655616	dr14.145
chr14	44753081	44759657	dr14.146
chr14	45131948	45137291	dr14.147
chr14	46370016	46378764	dr14.148
chr14	46467912	46474107	dr14.149
chr14	46695329	46700495	dr14.150
chr14	46871799	46877679	dr14.151
chr14	46895346	46901190	dr14.152
chr14	46906913	46913362	dr14.153
chr14	47613809	47620450	dr14.154
chr14	48133557	48142606	dr14.155
chr14	48335558	48342630	dr14.156
chr14	48712605	48717939	dr14.158
chr14	50024579	50032571	dr14.161
chr14	50069291	50074733	dr14.162
chr14	50123640	50128674	dr14.163
chr14	50578663	50584822	dr14.165
chr14	50611445	50620722	dr14.166
chr14	50698548	50703567	dr14.167
chr14	50879578	50887028	dr14.169
chr14	51804240	51816782	dr14.170
chr14	51866575	51871685	dr14.171
chr14	51941702	51950414	dr14.172
chr14	51956179	51961403	dr14.173
chr14	52577424	52583617	dr14.174
chr14	52721657	52727994	dr14.177
chr14	52774756	52779875	dr14.178
chr14	53231309	53236866	dr14.180
chr14	53645398	53650543	dr14.181
chr14	54491971	54497413	dr14.182
chr14	56010067	56015589	dr14.183
chr14	56268882	56277549	dr14.184
chr14	56300056	56312223	dr14.185
chr14	56475281	56480902	dr14.186
chr14	56864690	56869850	dr14.187
chr14	57218499	57224954	dr14.188
chr14	57492455	57497767	dr14.190
chr14	57501913	57515790	dr14.191
chr14	59715192	59720411	dr14.192
chr14	60218029	60223054	dr14.193
chr14	60583488	60601737	dr14.194
chr14	60721070	60726622	dr14.195
chr14	60764855	60770469	dr14.196
chr14	61645549	61651122	dr14.198
chr14	61652139	61657694	dr14.199
chr14	61829965	61835932	dr14.201
chr14	61857787	61863107	dr14.202
chr14	61882936	61890251	dr14.203
chr14	63777059	63784010	dr14.205
chr14	63930998	63939620	dr14.206
chr14	63957691	63963694	dr14.207
chr14	64431727	64437671	dr14.208
chr14	64983331	64993672	dr14.210
chr14	65473293	65478397	dr14.211
chr14	65602008	65609744	dr14.212
chr14	65616526	65626230	dr14.213
chr14	65641118	65652778	dr14.214
chr14	65657199	65665508	dr14.215
chr14	65702141	65714800	dr14.216
chr14	65728240	65744468	dr14.218
chr14	65745713	65750963	dr14.219
chr14	65820867	65831963	dr14.222
chr14	65867322	65875689	dr14.224
chr14	66075687	66081279	dr14.225
chr14	66099977	66110039	dr14.227
chr14	66320826	66326168	dr14.228
chr14	66423653	66429564	dr14.229
chr14	66546254	66552394	dr14.230
chr14	66873425	66878775	dr14.231
chr14	66955161	66965012	dr14.232
chr14	66982349	66989105	dr14.233
chr14	67103473	67109265	dr14.234
chr14	67189370	67195111	dr14.235
chr14	67341855	67346957	dr14.236
chr14	67355644	67366550	dr14.237
chr14	67381360	67389970	dr14.238
chr14	67466776	67472027	dr14.239
chr14	67486064	67493883	dr14.240
chr14	67512058	67517763	dr14.241
chr14	67553544	67562140	dr14.242
chr14	68331509	68337198	dr14.248
chr14	68752371	68758690	dr14.251
chr14	69247609	69257136	dr14.254
chr14	69315736	69327639	dr14.255
chr14	70487492	70498313	dr14.257
chr14	70498491	70503935	dr14.258
chr14	70508080	70515543	dr14.259
chr14	70939021	70945626	dr14.260
chr14	71678404	71686993	dr14.262
chr14	71886307	71892201	dr14.263
chr14	72980197	72985799	dr14.264
chr14	73171616	73176713	dr14.266
chr14	73485717	73492152	dr14.267
chr14	73531370	73538786	dr14.268
chr14	74443031	74453866	dr14.269
chr14	74601959	74607954	dr14.270
chr14	74609672	74617725	dr14.271
chr14	74782066	74791123	dr14.272
chr14	75111104	75128483	dr14.273
chr14	75610592	75617057	dr14.274
chr14	75691528	75696614	dr14.275
chr14	76099178	76104511	dr14.276
chr14	76125444	76131591	dr14.277
chr14	76198519	76205325	dr14.278
chr14	76279229	76284509	dr14.279
chr14	76851932	76860058	dr14.280
chr14	76933332	76939211	dr14.283
chr14	77030276	77037270	dr14.285
chr14	77037470	77042941	dr14.286
chr14	77630755	77635851	dr14.288
chr14	78116395	78122735	dr14.290
chr14	78642669	78648161	dr14.291
chr14	78838498	78843697	dr14.292
chr14	79555645	79560834	dr14.293
chr14	79611236	79616550	dr14.294
chr14	80643542	80650785	dr14.297
chr14	81965659	81971316	dr14.299
chr14	82506214	82513319	dr14.301
chr14	83917778	83922955	dr14.302
chr14	84156895	84166248	dr14.303
chr14	87706071	87711174	dr14.304
chr14	87718164	87723862	dr14.305
chr14	88577905	88583225	dr14.306
chr14	89074786	89080213	dr14.307
chr14	89956076	89964970	dr14.308
chr14	90878631	90884493	dr14.309
chr14	91034462	91039559	dr14.310
chr14	91106889	91121887	dr14.311
chr14	91209502	91214569	dr14.313
chr15	234720	239816	dr15.1
chr15	286750	297818	dr15.2
chr15	597179	603992	dr15.3
chr15	861836	866903	dr15.5
chr15	1468338	1474052	dr15.7
chr15	1552835	1562075	dr15.8
chr15	1650037	1657848	dr15.9
chr15	1702652	1707724	dr15.10
chr15	1805494	1811527	dr15.11
chr15	3519102	3529394	dr15.12
chr15	3859295	3864354	dr15.13
chr15	5105448	5114216	dr15.14
chr15	8994585	9002897	dr15.17
chr15	9235716	9247787	dr15.18
chr15	9801702	9806909	dr15.19
chr15	9974047	9980252	dr15.20
chr15	9987535	9992646	dr15.21
chr15	10397747	10405868	dr15.22
chr15	10516412	10523063	dr15.23
chr15	10849643	10854667	dr15.24
chr15	10997347	11007846	dr15.25
chr15	11185814	11192417	dr15.26
chr15	11416452	11421527	dr15.27
chr15	11425978	11431976	dr15.28
chr15	11800517	11806585	dr15.29
chr15	12123694	12128991	dr15.30
chr15	12167271	12174415	dr15.31
chr15	12409261	12416451	dr15.32
chr15	12508621	12515013	dr15.33
chr15	12988249	12996961	dr15.35
chr15	13611507	13619252	dr15.37
chr15	14024845	14033936	dr15.39
chr15	14064601	14069916	dr15.40
chr15	14092504	14097748	dr15.41
chr15	14382431	14390408	dr15.42
chr15	15058578	15065927	dr15.44
chr15	16967719	16974157	dr15.48
chr15	16975581	16983100	dr15.49
chr15	16984348	16990447	dr15.50
chr15	17793328	17799220	dr15.52
chr15	18333234	18343688	dr15.53
chr15	18839826	18845591	dr15.54
chr15	19617171	19622257	dr15.55
chr15	20099654	20109953	dr15.56
chr15	20319272	20324737	dr15.57
chr15	20462150	20467236	dr15.58
chr15	21052259	21060674	dr15.59
chr15	22240521	22245964	dr15.62
chr15	22265260	22272278	dr15.63
chr15	22326790	22331982	dr15.64
chr15	24425862	24432375	dr15.67
chr15	24765166	24774811	dr15.68
chr15	25034168	25061004	dr15.69
chr15	25872771	25878328	dr15.70
chr15	25908693	25916592	dr15.71
chr15	26139077	26147479	dr15.72
chr15	26558384	26565121	dr15.73
chr15	26643934	26649252	dr15.74
chr15	26874613	26881613	dr15.75
chr15	26890491	26895527	dr15.76
chr15	26912636	26921586	dr15.77
chr15	27013092	27020264	dr15.78
chr15	27419161	27424201	dr15.79
chr15	28473982	28479982	dr15.80
chr15	29156596	29163702	dr15.82
chr15	29228586	29233648	dr15.83
chr15	29480227	29485471	dr15.84
chr15	29657190	29662273	dr15.85
chr15	29734903	29740608	dr15.86
chr15	29751080	29758203	dr15.87
chr15	29771689	29778930	dr15.88
chr15	29966793	29971885	dr15.90
chr15	30025825	30033660	dr15.91
chr15	30055078	30062475	dr15.92
chr15	30301710	30307567	dr15.96
chr15	30432616	30441812	dr15.97
chr15	30633900	30640263	dr15.99
chr15	30691844	30698653	dr15.100
chr15	30699453	30705282	dr15.101
chr15	30715944	30729219	dr15.102
chr15	31048748	31054762	dr15.104
chr15	31214354	31220133	dr15.105
chr15	31230343	31235620	dr15.106
chr15	31501834	31507099	dr15.107
chr15	31557978	31563959	dr15.108
chr15	31624113	31630367	dr15.109
chr15	31742689	31749099	dr15.110
chr15	31772205	31778194	dr15.111
chr15	31948843	31961545	dr15.114
chr15	31969346	31976628	dr15.115
chr15	31985122	31991012	dr15.116
chr15	32008524	32013937	dr15.117
chr15	32355614	32360680	dr15.119
chr15	32412007	32419594	dr15.120
chr15	32420151	32425234	dr15.121
chr15	32502908	32507985	dr15.122
chr15	32794433	32802521	dr15.123
chr15	32884637	32889655	dr15.124
chr15	32895805	32901066	dr15.125
chr15	33397356	33402623	dr15.128
chr15	33598471	33604770	dr15.129
chr15	33861510	33867509	dr15.131
chr15	33971324	33976441	dr15.133
chr15	34054498	34059828	dr15.135
chr15	34198137	34203453	dr15.136
chr15	34312335	34323786	dr15.138
chr15	34342776	34348504	dr15.139
chr15	34444351	34449748	dr15.140
chr15	35371217	35379359	dr15.142
chr15	35594334	35608274	dr15.143
chr15	36065472	36071298	dr15.144
chr15	36206116	36211305	dr15.145
chr15	36302592	36307899	dr15.146
chr15	36438661	36449725	dr15.147
chr15	36718751	36724252	dr15.148
chr15	36809996	36815837	dr15.149
chr15	37021806	37029448	dr15.152
chr15	37326711	37343400	dr15.154
chr15	37875512	37891754	dr15.155
chr15	37948477	37953938	dr15.156
chr15	38018612	38025493	dr15.157
chr15	38351049	38356342	dr15.158
chr15	38393830	38399795	dr15.159
chr15	38424606	38431361	dr15.160
chr15	38463805	38468954	dr15.161
chr15	38762277	38767628	dr15.162
chr15	38782655	38787787	dr15.163
chr15	39447535	39454492	dr15.164
chr15	39803326	39810090	dr15.165
chr15	39981184	39988446	dr15.166
chr15	40051251	40057289	dr15.167
chr15	40526568	40532192	dr15.170
chr15	40535880	40541501	dr15.171
chr15	40544138	40549291	dr15.172
chr15	40612190	40619353	dr15.173
chr15	40684805	40695856	dr15.174
chr15	40750904	40756062	dr15.175
chr15	40979342	40985455	dr15.176
chr15	40988214	40993628	dr15.177
chr15	41018084	41026211	dr15.178
chr15	41033476	41054729	dr15.179
chr15	41274887	41284785	dr15.181
chr15	41394665	41403896	dr15.183
chr15	41616289	41621544	dr15.184
chr15	42067127	42074151	dr15.185
chr15	42384249	42390477	dr15.186
chr15	42543602	42552121	dr15.187
chr15	42697671	42704769	dr15.189
chr15	42818281	42831017	dr15.190
chr15	42855497	42861079	dr15.191
chr15	42998630	43007186	dr15.192
chr15	43145200	43150580	dr15.194
chr15	43207220	43213028	dr15.195
chr15	43415613	43422820	dr15.196
chr15	43438739	43448324	dr15.197
chr15	43796131	43802949	dr15.198
chr15	44125816	44132234	dr15.199
chr15	44371390	44379212	dr15.200
chr15	44448963	44454782	dr15.201
chr15	45550831	45556229	dr15.202
chr15	45749429	45758897	dr15.203
chr15	45816213	45825077	dr15.204
chr15	46307876	46313139	dr15.205
chr15	46431021	46437707	dr15.206
chr15	47640903	47646623	dr15.207
chr15	49585815	49591595	dr15.208
chr15	49628525	49635439	dr15.209
chr15	50243985	50250210	dr15.210
chr15	50961446	50970508	dr15.212
chr15	51061698	51066852	dr15.213
chr15	51568411	51575409	dr15.214
chr15	55745796	55764465	dr15.215
chr15	55873161	55878232	dr15.216
chr15	55887559	55898080	dr15.217
chr15	56471642	56477814	dr15.218
chr15	56493276	56499367	dr15.219
chr15	56551381	56557695	dr15.220
chr15	56747606	56756093	dr15.222
chr16	442707	451262	dr16.1
chr16	630374	639302	dr16.2
chr16	947476	958043	dr16.3
chr16	963943	969559	dr16.4
chr16	3915639	3921262	dr16.5
chr16	5497481	5502918	dr16.6
chr16	6174388	6181596	dr16.8
chr16	6274623	6280773	dr16.9
chr16	7738263	7745453	dr16.10
chr16	8051068	8059343	dr16.11
chr16	8468857	8475095	dr16.12
chr16	9164385	9170817	dr16.13
chr16	9195284	9200988	dr16.14
chr16	9579740	9587786	dr16.15
chr16	9853719	9858864	dr16.16
chr16	10065307	10070665	dr16.17
chr16	10076565	10085754	dr16.18
chr16	10306226	10311766	dr16.21
chr16	11248135	11255855	dr16.22
chr16	11832937	11838654	dr16.23
chr16	11850938	11858702	dr16.24
chr16	11894435	11899548	dr16.25
chr16	13129403	13134995	dr16.26
chr16	13222869	13231315	dr16.27
chr16	13699997	13705547	dr16.29
chr16	13786526	13791546	dr16.30
chr16	14132498	14138242	dr16.31
chr16	15076292	15085462	dr16.32
chr16	15495983	15508980	dr16.34
chr16	15510147	15515317	dr16.35
chr16	15787201	15792246	dr16.36
chr16	15908072	15913724	dr16.37
chr16	16037141	16042791	dr16.38
chr16	16087889	16093256	dr16.39
chr16	16387140	16393916	dr16.40
chr16	17473775	17478978	dr16.41
chr16	17593736	17602671	dr16.42
chr16	17617442	17623711	dr16.43
chr16	17650035	17656144	dr16.44
chr16	17668126	17674479	dr16.45
chr16	19692308	19697686	dr16.46
chr16	19893334	19900806	dr16.48
chr16	20140250	20146778	dr16.50
chr16	20841267	20848429	dr16.51
chr16	21093277	21098916	dr16.52
chr16	21165841	21172192	dr16.53
chr16	21174640	21192351	dr16.54
chr16	21194928	21210416	dr16.55
chr16	21381072	21388575	dr16.56
chr16	21626032	21631817	dr16.57
chr16	22118007	22124316	dr16.59
chr16	22809423	22815469	dr16.62
chr16	22815694	22821260	dr16.63
chr16	22970161	22975221	dr16.64
chr16	22979134	22984853	dr16.65
chr16	23036987	23048006	dr16.66
chr16	23058617	23064396	dr16.67
chr16	23172959	23180407	dr16.68
chr16	25674758	25679768	dr16.71
chr16	25694920	25700144	dr16.72
chr16	25709082	25714094	dr16.73
chr16	25782773	25787907	dr16.74
chr16	25835739	25841048	dr16.75
chr16	26462698	26470025	dr16.78
chr16	26659787	26675848	dr16.79
chr16	26930826	26940345	dr16.80
chr16	26941920	26953432	dr16.81
chr16	27701373	27706631	dr16.82
chr16	28102739	28112276	dr16.83
chr16	28180243	28193029	dr16.84
chr16	28811954	28821511	dr16.85
chr16	28879649	28889288	dr16.86
chr16	29095833	29114982	dr16.87
chr16	29479067	29486807	dr16.88
chr16	29501454	29508085	dr16.89
chr16	29510592	29517434	dr16.90
chr16	29851162	29857193	dr16.91
chr16	30835810	30840834	dr16.92
chr16	30867547	30873254	dr16.93
chr16	31196363	31202891	dr16.95
chr16	31476681	31481949	dr16.96
chr16	31515657	31521376	dr16.97
chr16	31550850	31556394	dr16.98
chr16	31585705	31592497	dr16.99
chr16	31631523	31638856	dr16.100
chr16	31807753	31813538	dr16.101
chr16	31838747	31844392	dr16.102
chr16	32827176	32833714	dr16.103
chr16	32901050	32907560	dr16.104
chr16	33202319	33209044	dr16.105
chr16	33747173	33752581	dr16.106
chr16	34368890	34374714	dr16.107
chr16	34427222	34433571	dr16.108
chr16	34434148	34439332	dr16.109
chr16	34911839	34917393	dr16.110
chr16	35226059	35234132	dr16.111
chr16	35286314	35296217	dr16.112
chr16	35323880	35330618	dr16.113
chr16	35632771	35638779	dr16.114
chr16	35958799	35966925	dr16.115
chr16	36219192	36226256	dr16.117
chr16	36431436	36436864	dr16.119
chr16	36602043	36607199	dr16.120
chr16	36766487	36772557	dr16.121
chr16	36863771	36870734	dr16.122
chr16	36977611	36985554	dr16.123
chr16	36995658	37000662	dr16.124
chr16	37063061	37074178	dr16.125
chr16	37101150	37108738	dr16.126
chr16	37491196	37499102	dr16.128
chr16	37773070	37778808	dr16.129
chr16	38259411	38265112	dr16.130
chr16	38277937	38285956	dr16.131
chr16	38412618	38418895	dr16.132
chr16	38623477	38629759	dr16.133
chr16	38697094	38702880	dr16.134
chr16	39090306	39095864	dr16.135
chr16	39103002	39108115	dr16.136
chr16	39453815	39459931	dr16.137
chr16	39484995	39491205	dr16.138
chr16	39734395	39741637	dr16.139
chr16	40229096	40234670	dr16.140
chr16	40301297	40307709	dr16.141
chr16	41085665	41091153	dr16.142
chr16	41500116	41508057	dr16.143
chr16	43467964	43474804	dr16.144
chr16	43891138	43899035	dr16.145
chr16	44986080	44991903	dr16.147
chr16	45556199	45561388	dr16.148
chr16	45827613	45833088	dr16.149
chr16	46379409	46385617	dr16.150
chr16	47105815	47112893	dr16.151
chr16	47568055	47573265	dr16.152
chr16	47613578	47620098	dr16.153
chr16	47645179	47651255	dr16.154
chr16	48606182	48611878	dr16.155
chr16	49031130	49037589	dr16.156
chr16	49119649	49126863	dr16.157
chr16	49823884	49829381	dr16.160
chr16	49996710	50002022	dr16.161
chr16	50157873	50164064	dr16.162
chr16	50534582	50540475	dr16.164
chr16	51231503	51237355	dr16.165
chr16	51655114	51663172	dr16.166
chr16	51726760	51731784	dr16.167
chr16	51902799	51908987	dr16.168
chr16	52462616	52467796	dr16.169
chr16	52539574	52544638	dr16.170
chr16	52573925	52580252	dr16.171
chr16	52840395	52847843	dr16.172
chr16	53574129	53585284	dr16.173
chr16	53587482	53594960	dr16.174
chr16	53609589	53620826	dr16.175
chr16	53816331	53823309	dr16.176
chr16	53930085	53937468	dr16.177
chr16	53954227	53960747	dr16.178
chr16	54239443	54249083	dr16.180
chr16	54396796	54402678	dr16.181
chr16	54492933	54506467	dr16.182
chr16	54636449	54642796	dr16.183
chr16	54832289	54837307	dr16.184
chr16	54894086	54899952	dr16.185
chr16	54920297	54925514	dr16.186
chr16	55111444	55122099	dr16.187
chr16	55164733	55170691	dr16.188
chr16	55185906	55196842	dr16.189
chr16	55309669	55315401	dr16.190
chr16	55317750	55325874	dr16.191
chr16	55409795	55414934	dr16.192
chr16	55551045	55556399	dr16.193
chr16	55602763	55607789	dr16.194
chr16	55898698	55908954	dr16.195
chr16	57019328	57025501	dr16.196
chr16	57634985	57640205	dr16.197
chr16	59092454	59097689	dr16.198
chr16	60974917	60981415	dr16.200
chr16	64453028	64459459	dr16.201
chr16	64946478	64952625	dr16.202
chr16	65099454	65105834	dr16.204
chr16	65278052	65283062	dr16.205
chr16	65302199	65307522	dr16.206
chr17	339717	345328	dr17.1
chr17	502358	507995	dr17.2
chr17	821040	827172	dr17.3
chr17	997433	1002937	dr17.4
chr17	1046803	1052696	dr17.5
chr17	1219449	1229984	dr17.7
chr17	1275317	1280524	dr17.8
chr17	1374606	1379855	dr17.9
chr17	1551211	1556714	dr17.10
chr17	1619927	1624970	dr17.11
chr17	1657003	1663249	dr17.12
chr17	1865969	1877967	dr17.14
chr17	2009181	2015876	dr17.16
chr17	2016454	2024311	dr17.17
chr17	2075378	2081359	dr17.18
chr17	2167232	2173015	dr17.19
chr17	2230392	2240650	dr17.21
chr17	5271753	5278958	dr17.23
chr17	6116178	6122140	dr17.24
chr17	6438074	6444602	dr17.25
chr17	7350239	7356619	dr17.28
chr17	8201930	8208122	dr17.29
chr17	8520026	8525265	dr17.30
chr17	10277330	10284592	dr17.31
chr17	10355403	10361115	dr17.32
chr17	10963795	10969522	dr17.33
chr17	11414318	11422464	dr17.34
chr17	11570752	11582994	dr17.35
chr17	11966149	11972149	dr17.36
chr17	12097947	12104671	dr17.37
chr17	12468929	12474488	dr17.38
chr17	12536134	12542154	dr17.39
chr17	12738673	12747976	dr17.40
chr17	12863194	12870264	dr17.41
chr17	12873333	12880153	dr17.42
chr17	13392047	13398300	dr17.43
chr17	13597257	13602861	dr17.44
chr17	13832778	13838361	dr17.45
chr17	13863309	13871380	dr17.47
chr17	14847663	14853092	dr17.48
chr17	15163707	15168772	dr17.49
chr17	15910830	15917006	dr17.50
chr17	16181852	16186930	dr17.51
chr17	16622487	16628496	dr17.52
chr17	16863645	16869163	dr17.53
chr17	17196422	17203019	dr17.54
chr17	17373212	17379017	dr17.55
chr17	17872257	17884012	dr17.56
chr17	18310995	18316148	dr17.57
chr17	18474791	18480570	dr17.58
chr17	18667859	18673855	dr17.59
chr17	19160150	19165531	dr17.60
chr17	19258908	19270893	dr17.61
chr17	19279928	19292300	dr17.62
chr17	19311786	19320149	dr17.63
chr17	19409474	19414839	dr17.64
chr17	19821619	19826780	dr17.66
chr17	19847932	19854214	dr17.67
chr17	19891909	19897196	dr17.68
chr17	20045611	20050868	dr17.69
chr17	20306834	20318059	dr17.70
chr17	20323172	20328385	dr17.71
chr17	20337409	20354721	dr17.72
chr17	20374563	20384015	dr17.73
chr17	20442996	20448865	dr17.74
chr17	20646409	20652538	dr17.76
chr17	20788125	20794297	dr17.77
chr17	20862989	20868595	dr17.78
chr17	21337318	21342688	dr17.80
chr17	21911368	21916852	dr17.82
chr17	21981737	21987623	dr17.84
chr17	22463137	22470372	dr17.87
chr17	22689059	22694559	dr17.89
chr17	22736926	22743060	dr17.90
chr17	22961582	22968116	dr17.92
chr17	22975847	22983167	dr17.93
chr17	22989683	23001038	dr17.94
chr17	23001220	23007080	dr17.95
chr17	23031874	23036965	dr17.96
chr17	23179257	23186576	dr17.97
chr17	23680939	23686808	dr17.102
chr17	23878498	23883621	dr17.104
chr17	24204381	24209562	dr17.105
chr17	24335901	24348946	dr17.106
chr17	24839197	24845295	dr17.107
chr17	24937656	24943906	dr17.108
chr17	24963865	24969476	dr17.109
chr17	25058670	25063863	dr17.110
chr17	25068798	25078893	dr17.111
chr17	25309570	25314954	dr17.112
chr17	25362728	25370030	dr17.114
chr17	25405231	25412251	dr17.115
chr17	25494202	25511816	dr17.116
chr17	25571981	25579302	dr17.118
chr17	25591206	25596588	dr17.119
chr17	25610841	25617329	dr17.120
chr17	25821128	25826886	dr17.121
chr17	26719090	26724995	dr17.124
chr17	27569879	27575044	dr17.127
chr17	27799335	27805616	dr17.128
chr17	27954048	27960938	dr17.129
chr17	28577407	28582435	dr17.130
chr17	29096989	29102230	dr17.132
chr17	29647765	29655902	dr17.134
chr17	30179371	30189406	dr17.136
chr17	30195485	30200700	dr17.137
chr17	30218809	30224378	dr17.138
chr17	30242862	30248122	dr17.139
chr17	30434961	30441153	dr17.140
chr17	30716933	30723395	dr17.143
chr17	30996576	31001737	dr17.144
chr17	31427760	31435171	dr17.145
chr17	31491848	31497795	dr17.146
chr17	32068647	32075360	dr17.147
chr17	34097703	34104167	dr17.148
chr17	34334055	34339320	dr17.149
chr17	35079330	35097548	dr17.150
chr17	35121703	35131234	dr17.151
chr17	35204771	35215135	dr17.152
chr17	35653282	35658890	dr17.153
chr17	35924244	35929882	dr17.154
chr17	36221990	36228028	dr17.155
chr17	36258579	36264118	dr17.156
chr17	36994793	37003878	dr17.157
chr17	37071191	37078368	dr17.158
chr17	37108232	37115045	dr17.159
chr17	37157723	37164601	dr17.160
chr17	37277456	37290023	dr17.161
chr17	37355687	37362797	dr17.163
chr17	37404956	37411168	dr17.164
chr17	37417554	37429293	dr17.165
chr17	37589353	37595190	dr17.166
chr17	37803826	37811059	dr17.167
chr17	37835237	37840550	dr17.168
chr17	38048921	38065595	dr17.169
chr17	38137515	38143107	dr17.170
chr17	38268000	38274206	dr17.171
chr17	38303970	38309199	dr17.172
chr17	38540142	38545663	dr17.173
chr17	38601121	38606519	dr17.174
chr17	38606613	38612076	dr17.175
chr17	38917557	38924523	dr17.177
chr17	39871031	39879331	dr17.182
chr17	39994919	40000378	dr17.183
chr17	40132861	40139058	dr17.184
chr17	40322086	40328845	dr17.185
chr17	40344908	40356792	dr17.186
chr17	40358517	40369051	dr17.187
chr17	40407436	40412649	dr17.188
chr17	40450041	40461774	dr17.189
chr17	40601514	40606716	dr17.193
chr17	41114399	41119840	dr17.199
chr17	41190784	41196221	dr17.200
chr17	41395333	41400764	dr17.201
chr17	41685070	41693921	dr17.204
chr17	42072665	42078258	dr17.205
chr17	42178375	42183506	dr17.206
chr17	42337238	42342382	dr17.207
chr17	42405783	42412197	dr17.208
chr17	42473830	42481923	dr17.209
chr17	42511860	42517117	dr17.210
chr17	42538900	42544867	dr17.211
chr17	42735295	42740578	dr17.212
chr17	42770379	42775833	dr17.213
chr17	42776301	42784131	dr17.214
chr17	42938336	42955797	dr17.215
chr17	42956831	42962371	dr17.216
chr17	43050373	43056861	dr17.217
chr17	43235664	43241478	dr17.220
chr17	43245481	43250683	dr17.221
chr17	43389952	43398845	dr17.222
chr17	43805388	43814601	dr17.227
chr17	44421459	44436173	dr17.234
chr17	44436373	44447608	dr17.235
chr17	44447716	44457614	dr17.236
chr17	44644761	44650798	dr17.237
chr17	44873164	44879165	dr17.238
chr17	44961630	44966683	dr17.239
chr17	45032362	45037376	dr17.240
chr17	45148747	45157255	dr17.241
chr17	45172462	45181542	dr17.242
chr17	45965171	45972110	dr17.244
chr17	46811211	46821685	dr17.245
chr17	46982782	46988646	dr17.247
chr17	47385440	47390754	dr17.248
chr17	47481917	47491078	dr17.249
chr17	47928177	47938617	dr17.250
chr17	47938895	47950019	dr17.251
chr17	47950498	47958095	dr17.252
chr17	48226821	48236731	dr17.253
chr17	48278349	48285230	dr17.254
chr17	48731168	48736474	dr17.255
chr17	50211026	50216319	dr17.256
chr17	50375888	50381372	dr17.257
chr17	50648089	50653268	dr17.258
chr17	52439451	52452776	dr17.259
chr17	53758924	53777524	dr17.260
chr17	54035971	54044178	dr17.261
chr17	54273930	54288434	dr17.262
chr17	54377716	54383046	dr17.263
chr17	54423788	54429427	dr17.264
chr17	54508771	54516962	dr17.265
chr17	54959099	54964641	dr17.266
chr17	55109094	55119605	dr17.267
chr17	55175016	55183558	dr17.268
chr17	55352015	55360084	dr17.269
chr17	55495618	55503117	dr17.270
chr17	55576451	55581780	dr17.271
chr17	55923412	55936402	dr17.272
chr17	56401915	56407413	dr17.273
chr17	56536532	56541772	dr17.274
chr17	56854686	56862647	dr17.275
chr17	59613722	59620852	dr17.276
chr17	60417735	60425121	dr17.277
chr17	61259145	61265008	dr17.278
chr17	61382466	61392529	dr17.279
chr17	62062374	62068010	dr17.280
chr17	62259927	62266636	dr17.281
chr17	62689078	62694340	dr17.282
chr17	62804190	62810622	dr17.283
chr17	63059265	63064425	dr17.285
chr17	63098367	63104679	dr17.286
chr18	2734	9026	dr18.1
chr18	4068243	4074284	dr18.3
chr18	6293376	6299081	dr18.4
chr18	6309085	6315040	dr18.5
chr18	6329168	6347033	dr18.6
chr18	7733145	7738407	dr18.7
chr18	8445472	8450573	dr18.8
chr18	9805904	9811091	dr18.9
chr18	10564833	10572082	dr18.10
chr18	10783985	10789460	dr18.11
chr18	11250934	11256505	dr18.12
chr18	11639394	11644394	dr18.13
chr18	11654594	11663325	dr18.14
chr18	12065041	12071934	dr18.15
chr18	12467427	12475578	dr18.16
chr18	12660789	12666429	dr18.17
chr18	12761403	12766874	dr18.18
chr18	13001056	13006655	dr18.19
chr18	14372084	14377516	dr18.22
chr18	14507321	14512799	dr18.23
chr18	14742053	14748268	dr18.25
chr18	14840836	14846128	dr18.26
chr18	15218185	15225132	dr18.27
chr18	15303649	15309067	dr18.28
chr18	15764116	15770962	dr18.29
chr18	17891807	17897105	dr18.30
chr18	18011131	18016791	dr18.31
chr18	18244965	18251116	dr18.32
chr18	18356463	18362014	dr18.33
chr18	18362811	18368642	dr18.34
chr18	18633767	18639041	dr18.35
chr18	18885538	18891466	dr18.36
chr18	19288457	19293706	dr18.37
chr18	19294018	19301735	dr18.38
chr18	19343861	19352821	dr18.39
chr18	19510899	19518387	dr18.40
chr18	19544055	19549099	dr18.41
chr18	20191436	20197451	dr18.42
chr18	20304000	20309650	dr18.43
chr18	20440807	20448398	dr18.44
chr18	20481591	20486661	dr18.45
chr18	20650086	20655411	dr18.46
chr18	20710730	20724435	dr18.47
chr18	20759026	20764383	dr18.48
chr18	20767065	20773757	dr18.49
chr18	20785122	20791949	dr18.50
chr18	20792793	20798629	dr18.51
chr18	20806016	20818238	dr18.52
chr18	20836698	20844056	dr18.53
chr18	21118184	21126511	dr18.55
chr18	21474331	21484185	dr18.56
chr18	21552300	21560457	dr18.57
chr18	21579923	21588278	dr18.58
chr18	21633010	21638121	dr18.59
chr18	21929424	21940306	dr18.60
chr18	22314067	22319778	dr18.61
chr18	22792318	22803381	dr18.62
chr18	22811386	22816814	dr18.63
chr18	22840464	22850236	dr18.64
chr18	23046915	23054212	dr18.65
chr18	23055629	23066077	dr18.66
chr18	23066451	23075301	dr18.67
chr18	23264242	23270119	dr18.68
chr18	23527176	23533653	dr18.71
chr18	23558203	23563448	dr18.72
chr18	23905695	23912530	dr18.73
chr18	23982798	23988154	dr18.74
chr18	24076465	24081760	dr18.75
chr18	24160604	24168876	dr18.76
chr18	24514901	24524341	dr18.77
chr18	24793175	24798597	dr18.78
chr18	25642467	25648864	dr18.81
chr18	26298963	26307856	dr18.83
chr18	26946896	26967517	dr18.84
chr18	27012462	27023123	dr18.85
chr18	27036475	27044375	dr18.86
chr18	27063062	27068956	dr18.87
chr18	27158177	27163256	dr18.88
chr18	27491638	27497802	dr18.89
chr18	27521172	27528493	dr18.90
chr18	27578529	27583709	dr18.91
chr18	28118734	28125489	dr18.92
chr18	28680786	28685819	dr18.93
chr18	29456735	29465526	dr18.94
chr18	29691578	29697359	dr18.95
chr18	29772803	29778199	dr18.96
chr18	30295966	30301352	dr18.97
chr18	30520952	30527463	dr18.98
chr18	30599119	30605377	dr18.99
chr18	30629959	30634993	dr18.100
chr18	30703947	30711427	dr18.101
chr18	30840225	30846325	dr18.102
chr18	32332992	32338513	dr18.103
chr18	32430228	32448903	dr18.104
chr18	32887894	32894023	dr18.105
chr18	33479122	33484401	dr18.108
chr18	33637847	33642999	dr18.109
chr18	33845377	33851760	dr18.110
chr18	34077091	34082780	dr18.111
chr18	34267176	34273347	dr18.112
chr18	34289455	34294789	dr18.113
chr18	34362962	34369868	dr18.114
chr18	34393429	34399016	dr18.115
chr18	34452678	34458062	dr18.116
chr18	34491847	34497151	dr18.117
chr18	34556414	34562030	dr18.118
chr18	34693466	34699181	dr18.119
chr18	34756522	34762179	dr18.120
chr18	35019056	35024572	dr18.122
chr18	35069092	35074278	dr18.123
chr18	35255896	35260940	dr18.124
chr18	36152193	36157897	dr18.125
chr18	36186943	36194993	dr18.126
chr18	36310985	36318855	dr18.127
chr18	37001892	37008170	dr18.128
chr18	37468473	37473738	dr18.130
chr18	38361420	38367262	dr18.131
chr18	38597608	38604425	dr18.132
chr18	39054764	39062398	dr18.133
chr18	39250100	39258218	dr18.134
chr18	39994911	40011090	dr18.135
chr18	40422299	40429739	dr18.136
chr18	41371878	41377997	dr18.137
chr18	41433035	41438177	dr18.138
chr18	41491166	41496402	dr18.139
chr18	41719386	41726977	dr18.141
chr18	42164461	42178100	dr18.142
chr18	43042684	43048593	dr18.143
chr18	43532646	43541780	dr18.144
chr18	45078958	45085408	dr18.145
chr18	45335126	45341104	dr18.146
chr18	46082228	46089064	dr18.147
chr18	46869714	46874715	dr18.148
chr18	47318184	47328484	dr18.149
chr18	47893374	47901413	dr18.150
chr18	49622288	49631031	dr18.152
chr18	50196570	50202486	dr18.153
chr18	51691782	51697177	dr18.154
chr18	51697566	51703794	dr18.155
chr18	51731279	51736374	dr18.156
chr18	53715415	53721018	dr18.160
chr18	53776097	53782866	dr18.162
chr18	54213367	54224456	dr18.164
chr18	54750991	54757082	dr18.165
chr18	55493015	55498024	dr18.166
chr18	55774483	55779951	dr18.168
chr18	56446858	56452974	dr18.170
chr18	56457005	56463035	dr18.171
chr18	56949438	56954808	dr18.172
chr18	57172509	57178249	dr18.173
chr18	57228713	57242398	dr18.174
chr18	57293712	57300555	dr18.175
chr18	57485420	57493932	dr18.176
chr18	58139088	58147746	dr18.177
chr18	58206634	58211637	dr18.178
chr18	58239628	58247253	dr18.179
chr18	58454831	58460176	dr18.180
chr18	59181489	59189914	dr18.181
chr19	397684	403449	dr19.1
chr19	674222	679732	dr19.2
chr19	769164	774546	dr19.3
chr19	1092175	1098620	dr19.4
chr19	1136593	1142790	dr19.5
chr19	1805667	1812506	dr19.6
chr19	2917450	2922544	dr19.7
chr19	3336128	3351766	dr19.8
chr19	4965140	4975637	dr19.9
chr19	5171575	5178202	dr19.10
chr19	6171285	6179557	dr19.11
chr19	6188359	6197353	dr19.12
chr19	6308164	6314281	dr19.13
chr19	6344669	6353322	dr19.14
chr19	6356326	6364015	dr19.15
chr19	7238399	7244464	dr19.16
chr19	7347457	7354349	dr19.17
chr19	7381365	7399951	dr19.18
chr19	7419468	7425788	dr19.19
chr19	7443242	7448296	dr19.20
chr19	7884948	7891256	dr19.21
chr19	8029447	8035380	dr19.23
chr19	8098861	8105419	dr19.24
chr19	8115667	8121751	dr19.25
chr19	8331103	8340747	dr19.26
chr19	8560754	8566182	dr19.27
chr19	9404633	9409671	dr19.29
chr19	9570300	9577530	dr19.30
chr19	9818276	9827225	dr19.31
chr19	9887413	9894732	dr19.32
chr19	10011832	10018467	dr19.33
chr19	10173992	10181551	dr19.34
chr19	10251486	10256686	dr19.35
chr19	10406732	10411737	dr19.37
chr19	10559152	10564301	dr19.38
chr19	11160999	11173578	dr19.39
chr19	11179637	11184841	dr19.40
chr19	11250688	11260474	dr19.41
chr19	11462980	11471738	dr19.42
chr19	11605187	11614781	dr19.43
chr19	12025320	12034381	dr19.44
chr19	12187182	12194323	dr19.45
chr19	12729152	12735873	dr19.46
chr19	12738273	12753817	dr19.47
chr19	13018810	13024076	dr19.48
chr19	13076632	13081747	dr19.49
chr19	13131868	13138256	dr19.50
chr19	13764964	13770318	dr19.51
chr19	13884540	13891425	dr19.52
chr19	13891552	13907237	dr19.53
chr19	13924210	13955334	dr19.54
chr19	14322182	14328108	dr19.55
chr19	14680227	14687387	dr19.56
chr19	14734619	14744371	dr19.57
chr19	15372861	15379262	dr19.58
chr19	15903273	15912126	dr19.59
chr19	15922669	15929187	dr19.60
chr19	15945766	15953045	dr19.61
chr19	16637040	16643018	dr19.62
chr19	16698587	16703981	dr19.63
chr19	16995139	17010543	dr19.64
chr19	17959636	17968481	dr19.65
chr19	18149367	18161406	dr19.66
chr19	18258690	18264828	dr19.67
chr19	18644856	18650530	dr19.68
chr19	19011116	19022020	dr19.69
chr19	19290678	19297575	dr19.70
chr19	19392076	19397653	dr19.71
chr19	19397878	19405687	dr19.72
chr19	19683956	19694718	dr19.74
chr19	19700080	19708998	dr19.75
chr19	19735033	19740816	dr19.76
chr19	19839614	19845689	dr19.77
chr19	20418905	20424237	dr19.78
chr19	20579981	20586510	dr19.79
chr19	20854685	20860331	dr19.80
chr19	20993580	21002394	dr19.81
chr19	21392882	21398031	dr19.82
chr19	21451308	21456503	dr19.83
chr19	21809521	21815347	dr19.84
chr19	21824710	21831761	dr19.85
chr19	21836794	21842386	dr19.86
chr19	21848156	21857140	dr19.87
chr19	22421472	22426863	dr19.88
chr19	22566241	22573626	dr19.89
chr19	22655936	22661116	dr19.90
chr19	22691736	22698550	dr19.91
chr19	23221777	23230837	dr19.92
chr19	23404248	23410328	dr19.93
chr19	23764078	23776882	dr19.94
chr19	23835642	23846486	dr19.95
chr19	23981621	23987961	dr19.96
chr19	24113734	24118762	dr19.97
chr19	24225727	24233542	dr19.98
chr19	24504251	24511243	dr19.99
chr19	24538347	24544286	dr19.100
chr19	24915287	24922467	dr19.101
chr19	25383996	25390363	dr19.102
chr19	25492080	25498710	dr19.103
chr19	25519594	25525214	dr19.104
chr19	25667395	25678122	dr19.105
chr19	25693763	25699533	dr19.106
chr19	25903082	25909203	dr19.107
chr19	26075502	26083011	dr19.108
[truncated: 2,891 more rows]
