# Supplementary material for: Maintenance of transposon-free regions throughout vertebrate evolution
Source: BMC Genomics. 2007 Dec 20;8:470. doi: 10.1186/1471-2164-8-470 (PMC2241635; doi:10.1186/1471-2164-8-470)
Supplement: Additional File 2 — Chromosomal coordinates of human TFRs. A tab delimited text file giving the hg18/NCBI 36 chromosomal coordinates (Chromosome, start, end, ID) for all zebrafish TFRs. This data is also available in a browsable format with direct links to the UCSC genome browser at: [file 1471-2164-8-470-S2.txt]

chr1	778506	784212	hs1.1
chr1	797035	804320	hs1.2
chr1	853655	860547	hs1.3
chr1	860588	872019	hs1.4
chr1	872305	879790	hs1.5
chr1	884038	893762	hs1.6
chr1	920755	927425	hs1.7
chr1	964401	973731	hs1.8
chr1	974032	982269	hs1.9
chr1	1008609	1018049	hs1.10
chr1	1046160	1051545	hs1.11
chr1	1085354	1097292	hs1.12
chr1	1103819	1111063	hs1.13
chr1	1121671	1128750	hs1.14
chr1	1140248	1146215	hs1.15
chr1	1161307	1174930	hs1.16
chr1	1227019	1241296	hs1.17
chr1	1248951	1271309	hs1.18
chr1	1355557	1368176	hs1.19
chr1	1548323	1564043	hs1.20
chr1	1617979	1627259	hs1.21
chr1	1670681	1676122	hs1.22
chr1	1835100	1851872	hs1.23
chr1	1948562	1954758	hs1.24
chr1	2013022	2019057	hs1.25
chr1	2147686	2154008	hs1.26
chr1	2190545	2196813	hs1.27
chr1	2218569	2246595	hs1.28
chr1	2247223	2260767	hs1.29
chr1	2293463	2301001	hs1.30
chr1	2321705	2328900	hs1.31
chr1	2347596	2354967	hs1.32
chr1	2355057	2360421	hs1.33
chr1	2363643	2369494	hs1.34
chr1	2372233	2377961	hs1.35
chr1	2390225	2412314	hs1.36
chr1	2412395	2422784	hs1.37
chr1	2422874	2438091	hs1.38
chr1	2438265	2446814	hs1.39
chr1	2448419	2454674	hs1.40
chr1	2479223	2488416	hs1.41
chr1	2506229	2512409	hs1.42
chr1	2560498	2566446	hs1.43
chr1	2706205	2713623	hs1.44
chr1	2779313	2784974	hs1.45
chr1	2818971	2824153	hs1.46
chr1	2841304	2846728	hs1.47
chr1	2922195	2930285	hs1.48
chr1	2932065	2939552	hs1.49
chr1	2969861	2980657	hs1.50
chr1	2980725	2991904	hs1.51
chr1	2995501	3005647	hs1.52
chr1	3024536	3042775	hs1.53
chr1	3042910	3049914	hs1.54
chr1	3057009	3063651	hs1.55
chr1	3091517	3099264	hs1.56
chr1	3115117	3120838	hs1.57
chr1	3121074	3127674	hs1.58
chr1	3150044	3159634	hs1.59
chr1	3174032	3196087	hs1.60
chr1	3218127	3226135	hs1.61
chr1	3226189	3231969	hs1.62
chr1	3278349	3284971	hs1.63
chr1	3288111	3297258	hs1.64
chr1	3297551	3312514	hs1.65
chr1	3313477	3325818	hs1.66
chr1	3325914	3331499	hs1.67
chr1	3335691	3345138	hs1.68
chr1	3371857	3381330	hs1.69
chr1	3395244	3413779	hs1.70
chr1	3449241	3456555	hs1.71
chr1	3513472	3519309	hs1.72
chr1	3593335	3599438	hs1.73
chr1	3619292	3626290	hs1.74
chr1	4041489	4047264	hs1.75
chr1	4505051	4512059	hs1.76
chr1	4613089	4619593	hs1.77
chr1	4726241	4736124	hs1.78
chr1	4741389	4753062	hs1.79
chr1	4904454	4909829	hs1.80
chr1	4966782	4972730	hs1.81
chr1	5866221	5872287	hs1.82
chr1	6080816	6093439	hs1.83
chr1	6766434	6772325	hs1.84
chr1	6850949	6856912	hs1.85
chr1	6888141	6894361	hs1.86
chr1	7314268	7319968	hs1.87
chr1	7568329	7574270	hs1.88
chr1	7748692	7754711	hs1.89
chr1	7993728	7999592	hs1.90
chr1	8007211	8012439	hs1.91
chr1	8330469	8339424	hs1.92
chr1	8353173	8358592	hs1.93
chr1	8402943	8408484	hs1.94
chr1	8594176	8599716	hs1.95
chr1	9179761	9186577	hs1.96
chr1	10284375	10289944	hs1.97
chr1	10495640	10502424	hs1.98
chr1	10510614	10520632	hs1.99
chr1	10573093	10579214	hs1.100
chr1	10610953	10627061	hs1.101
chr1	10628179	10634981	hs1.102
chr1	10640776	10648273	hs1.103
chr1	10652972	10663562	hs1.104
chr1	10667316	10672488	hs1.105
chr1	10672605	10683247	hs1.106
chr1	10702905	10708644	hs1.107
chr1	10753028	10759696	hs1.108
chr1	10769904	10779872	hs1.109
chr1	10845405	10850930	hs1.110
chr1	12596662	12601895	hs1.111
chr1	13977316	13982515	hs1.112
chr1	14379346	14385410	hs1.113
chr1	15929541	15934712	hs1.114
chr1	16127028	16135440	hs1.115
chr1	16137497	16145503	hs1.116
chr1	16187899	16193494	hs1.117
chr1	16212852	16217905	hs1.118
chr1	16445883	16450911	hs1.119
chr1	16844344	16849376	hs1.120
chr1	16898276	16903284	hs1.121
chr1	17604916	17610377	hs1.122
chr1	18304573	18310780	hs1.123
chr1	18825712	18843382	hs1.124
chr1	19343691	19355099	hs1.125
chr1	20681157	20686588	hs1.126
chr1	21195907	21202061	hs1.127
chr1	22285204	22292393	hs1.128
chr1	23502314	23513108	hs1.129
chr1	23537168	23544510	hs1.130
chr1	23989859	23996304	hs1.131
chr1	24173939	24180134	hs1.132
chr1	25124724	25132263	hs1.133
chr1	26474656	26482280	hs1.134
chr1	26607626	26612903	hs1.135
chr1	26890641	26900532	hs1.136
chr1	27051553	27057142	hs1.137
chr1	27297383	27302654	hs1.138
chr1	27555058	27562808	hs1.139
chr1	27590177	27595252	hs1.140
chr1	27745048	27751498	hs1.141
chr1	27792020	27798056	hs1.142
chr1	27798787	27804135	hs1.143
chr1	29317503	29325117	hs1.144
chr1	32000229	32005240	hs1.145
chr1	32408683	32413690	hs1.146
chr1	32432927	32438342	hs1.147
chr1	32568487	32575886	hs1.148
chr1	33007762	33014356	hs1.149
chr1	34401080	34406084	hs1.150
chr1	35415823	35421413	hs1.151
chr1	35793228	35798229	hs1.152
chr1	35811283	35816447	hs1.153
chr1	36157043	36162763	hs1.154
chr1	36332694	36338805	hs1.155
chr1	36520630	36526335	hs1.156
chr1	37032827	37041106	hs1.157
chr1	37269181	37275318	hs1.158
chr1	38045983	38051257	hs1.159
chr1	38234165	38240089	hs1.160
chr1	38276994	38287068	hs1.161
chr1	39340826	39346765	hs1.162
chr1	39569344	39575821	hs1.163
chr1	39645648	39653115	hs1.164
chr1	39897061	39902400	hs1.165
chr1	40473611	40479314	hs1.166
chr1	41817172	41823850	hs1.167
chr1	42151954	42158953	hs1.168
chr1	43601130	43607404	hs1.169
chr1	43623216	43628673	hs1.170
chr1	43657851	43667060	hs1.171
chr1	43778721	43784951	hs1.172
chr1	43839930	43848586	hs1.173
chr1	43941499	43947641	hs1.174
chr1	44135752	44141062	hs1.175
chr1	44212721	44218820	hs1.176
chr1	44232999	44238257	hs1.177
chr1	44455902	44462040	hs1.178
chr1	44642840	44658897	hs1.179
chr1	45253490	45259300	hs1.180
chr1	45439779	45445459	hs1.181
chr1	46367889	46374008	hs1.182
chr1	46723083	46731568	hs1.183
chr1	47171757	47177153	hs1.184
chr1	47378362	47383678	hs1.185
chr1	47460753	47471243	hs1.186
chr1	47674896	47684785	hs1.187
chr1	50340612	50355719	hs1.188
chr1	50654426	50665857	hs1.189
chr1	50934208	50945181	hs1.190
chr1	51204602	51221563	hs1.191
chr1	51657183	51662881	hs1.192
chr1	54640557	54646655	hs1.193
chr1	56094198	56101627	hs1.194
chr1	57659054	57664860	hs1.195
chr1	59017403	59023658	hs1.196
chr1	61100104	61109764	hs1.197
chr1	61287971	61293811	hs1.198
chr1	61314401	61333491	hs1.199
chr1	61417731	61423423	hs1.200
chr1	61476181	61484756	hs1.201
chr1	61640886	61646934	hs1.202
chr1	61661023	61667310	hs1.203
chr1	61693255	61701354	hs1.204
chr1	63118768	63124399	hs1.205
chr1	63212283	63218906	hs1.206
chr1	63235116	63241560	hs1.207
chr1	63554370	63566588	hs1.208
chr1	64415449	64420717	hs1.209
chr1	66770349	66776105	hs1.210
chr1	66906758	66912156	hs1.211
chr1	66931527	66936650	hs1.212
chr1	67166156	67172510	hs1.213
chr1	67222729	67227750	hs1.214
chr1	67287808	67293456	hs1.215
chr1	67664397	67669802	hs1.216
chr1	67921666	67928187	hs1.217
chr1	69805170	69811347	hs1.218
chr1	70108498	70115002	hs1.219
chr1	70286778	70291799	hs1.220
chr1	70375295	70382703	hs1.221
chr1	70464930	70471467	hs1.222
chr1	71829351	71835905	hs1.223
chr1	71876963	71882460	hs1.224
chr1	72359021	72364074	hs1.225
chr1	72427919	72434396	hs1.226
chr1	72515469	72524618	hs1.227
chr1	74152670	74158411	hs1.228
chr1	75009777	75015772	hs1.229
chr1	75026827	75032916	hs1.230
chr1	75367470	75376642	hs1.231
chr1	75376668	75383767	hs1.232
chr1	76865135	76871325	hs1.233
chr1	76915727	76921043	hs1.234
chr1	77518106	77523292	hs1.235
chr1	78178337	78188280	hs1.236
chr1	78773053	78778258	hs1.237
chr1	79127809	79133554	hs1.238
chr1	79152063	79157504	hs1.239
chr1	79288376	79295322	hs1.240
chr1	79388231	79395395	hs1.241
chr1	79495427	79502093	hs1.242
chr1	79887118	79892386	hs1.243
chr1	80761760	80767183	hs1.244
chr1	80905537	80910544	hs1.245
chr1	81463310	81468560	hs1.246
chr1	81501208	81507165	hs1.247
chr1	81644599	81649663	hs1.248
chr1	81719072	81724523	hs1.249
chr1	81739127	81744699	hs1.250
chr1	81814278	81820211	hs1.251
chr1	81820500	81825660	hs1.252
chr1	82034560	82055236	hs1.253
chr1	82070715	82077659	hs1.254
chr1	82161142	82168118	hs1.255
chr1	82174438	82185731	hs1.256
chr1	82186510	82195689	hs1.257
chr1	82205832	82210899	hs1.258
chr1	82217712	82223197	hs1.259
chr1	82223277	82229281	hs1.260
chr1	82362177	82367271	hs1.261
chr1	82449998	82455323	hs1.262
chr1	83060486	83066373	hs1.263
chr1	83074187	83079733	hs1.264
chr1	83080714	83087948	hs1.265
chr1	83157201	83162861	hs1.266
chr1	83860983	83866026	hs1.267
chr1	83929648	83937228	hs1.268
chr1	84013436	84019998	hs1.269
chr1	84536175	84542605	hs1.270
chr1	85815949	85824359	hs1.271
chr1	87345385	87350716	hs1.272
chr1	87371579	87377301	hs1.273
chr1	87513204	87518387	hs1.274
chr1	87564998	87582488	hs1.275
chr1	87582656	87588086	hs1.276
chr1	87760300	87766641	hs1.277
chr1	87920477	87925656	hs1.278
chr1	88246017	88251060	hs1.279
chr1	88294171	88301589	hs1.280
chr1	88417844	88423862	hs1.281
chr1	88921047	88926145	hs1.282
chr1	89068493	89075360	hs1.283
chr1	89831540	89839514	hs1.284
chr1	89954475	89960110	hs1.285
chr1	90242856	90248676	hs1.286
chr1	90342762	90348110	hs1.287
chr1	90771554	90777610	hs1.288
chr1	90858849	90863880	hs1.289
chr1	90942233	90960381	hs1.290
chr1	90960730	90974420	hs1.291
chr1	91066461	91076314	hs1.292
chr1	91173209	91180585	hs1.293
chr1	91761839	91767159	hs1.294
chr1	91918176	91923460	hs1.295
chr1	92417406	92423905	hs1.296
chr1	92718023	92727254	hs1.297
chr1	93770634	93776014	hs1.298
chr1	93849269	93856995	hs1.299
chr1	94776863	94782132	hs1.300
chr1	95100207	95105627	hs1.301
chr1	95430464	95437105	hs1.302
chr1	95746641	95752575	hs1.303
chr1	95911382	95918286	hs1.304
chr1	96066898	96072213	hs1.305
chr1	96332202	96339763	hs1.306
chr1	96444104	96450475	hs1.307
chr1	97314808	97322426	hs1.308
chr1	98278893	98293824	hs1.309
chr1	98377528	98382623	hs1.310
chr1	98689376	98697277	hs1.311
chr1	98715920	98721087	hs1.312
chr1	99534539	99540206	hs1.313
chr1	99542622	99547849	hs1.314
chr1	99926038	99932973	hs1.315
chr1	100589366	100594417	hs1.316
chr1	100753824	100760179	hs1.317
chr1	100775713	100781747	hs1.318
chr1	101110161	101116531	hs1.319
chr1	101473434	101481478	hs1.320
chr1	102039177	102045247	hs1.321
chr1	102229160	102238269	hs1.322
chr1	103196081	103201622	hs1.323
chr1	103233295	103238538	hs1.324
chr1	103239436	103244670	hs1.325
chr1	103249332	103257306	hs1.326
chr1	103342258	103347839	hs1.327
chr1	103347901	103353658	hs1.328
chr1	103771971	103777779	hs1.329
chr1	103913445	103919985	hs1.330
chr1	104617619	104623825	hs1.331
chr1	105084681	105090415	hs1.332
chr1	107488658	107497123	hs1.333
chr1	107596325	107602655	hs1.334
chr1	107666141	107673912	hs1.335
chr1	107685284	107691249	hs1.336
chr1	107751077	107756529	hs1.337
chr1	107759766	107767392	hs1.338
chr1	107799508	107804915	hs1.339
chr1	107821677	107828142	hs1.340
chr1	107914594	107919794	hs1.341
chr1	108029597	108037991	hs1.342
chr1	108575904	108582371	hs1.343
chr1	108800263	108806729	hs1.344
chr1	109036001	109041136	hs1.345
chr1	109592696	109600788	hs1.346
chr1	109603753	109608777	hs1.347
chr1	109611165	109620493	hs1.348
chr1	109652927	109659893	hs1.349
chr1	109823073	109829768	hs1.350
chr1	109829878	109838699	hs1.351
chr1	109848183	109855118	hs1.352
chr1	109963861	109970052	hs1.353
chr1	109970246	109976528	hs1.354
chr1	110100675	110106558	hs1.355
chr1	110358629	110363833	hs1.356
chr1	110402898	110408301	hs1.357
chr1	110408515	110416707	hs1.358
chr1	110541968	110547388	hs1.359
chr1	110552699	110558356	hs1.360
chr1	110568979	110578297	hs1.361
chr1	110681289	110694043	hs1.362
chr1	110936184	110952875	hs1.363
chr1	111014456	111020390	hs1.364
chr1	112323951	112329139	hs1.365
chr1	112330811	112337180	hs1.366
chr1	112857168	112862995	hs1.367
chr1	113734044	113740834	hs1.368
chr1	114024931	114030681	hs1.369
chr1	114105480	114111668	hs1.370
chr1	114315123	114329744	hs1.371
chr1	114736852	114744359	hs1.372
chr1	115679074	115684546	hs1.373
chr1	116034797	116039830	hs1.374
chr1	116180238	116187349	hs1.375
chr1	116374000	116380624	hs1.376
chr1	117330311	117335424	hs1.377
chr1	117708210	117715044	hs1.378
chr1	117966931	117975607	hs1.379
chr1	118455263	118461375	hs1.380
chr1	119325268	119334725	hs1.381
chr1	119340319	119347721	hs1.382
chr1	119963231	119968732	hs1.383
chr1	120254809	120260894	hs1.384
chr1	120305363	120312686	hs1.385
chr1	120635318	120643073	hs1.386
chr1	120999188	121006590	hs1.387
chr1	121010460	121015480	hs1.388
chr1	142517960	142523788	hs1.389
chr1	142621921	142629656	hs1.390
chr1	143034138	143039951	hs1.391
chr1	143214390	143220202	hs1.392
chr1	143564456	143570525	hs1.393
chr1	143609717	143615424	hs1.394
chr1	143638269	143644999	hs1.395
chr1	144123739	144129385	hs1.396
chr1	144147942	144154332	hs1.397
chr1	144182728	144187766	hs1.398
chr1	144650780	144657209	hs1.399
chr1	144728987	144734978	hs1.400
chr1	144974932	144980562	hs1.401
chr1	145535129	145540313	hs1.402
chr1	145555350	145565608	hs1.403
chr1	145947758	145954189	hs1.404
chr1	146026034	146032025	hs1.405
chr1	146380569	146386394	hs1.406
chr1	146559370	146564394	hs1.407
chr1	147194059	147200080	hs1.408
chr1	147327407	147333470	hs1.409
chr1	147528001	147533104	hs1.410
chr1	147855296	147861104	hs1.411
chr1	147913603	147918701	hs1.412
chr1	148077078	148082444	hs1.413
chr1	148087665	148093115	hs1.414
chr1	148164082	148170966	hs1.415
chr1	148708676	148717318	hs1.416
chr1	148797896	148803365	hs1.417
chr1	148813378	148819461	hs1.418
chr1	149381402	149387322	hs1.419
chr1	149525110	149534532	hs1.420
chr1	149950333	149956618	hs1.421
chr1	150037796	150047121	hs1.422
chr1	150226927	150233637	hs1.423
chr1	150322439	150329349	hs1.424
chr1	150343964	150361099	hs1.425
chr1	150847096	150853671	hs1.426
chr1	151032935	151037988	hs1.427
chr1	151865284	151870326	hs1.428
chr1	151879928	151885461	hs1.429
chr1	152006426	152016344	hs1.430
chr1	152182996	152188665	hs1.431
chr1	152194813	152200057	hs1.432
chr1	152429341	152434837	hs1.433
chr1	152499449	152506251	hs1.434
chr1	152562054	152571354	hs1.435
chr1	152785989	152793140	hs1.436
chr1	153193540	153199082	hs1.437
chr1	153238129	153251982	hs1.438
chr1	153320683	153326834	hs1.439
chr1	153365032	153370852	hs1.440
chr1	153422309	153430443	hs1.441
chr1	153556615	153562403	hs1.442
chr1	153713267	153719544	hs1.443
chr1	153846117	153851298	hs1.444
chr1	154211097	154217568	hs1.445
chr1	154308129	154315625	hs1.446
chr1	154655249	154661222	hs1.447
chr1	154662680	154673706	hs1.448
chr1	154904719	154911135	hs1.449
chr1	154939463	154948230	hs1.450
chr1	154982968	154988514	hs1.451
chr1	155072132	155078316	hs1.452
chr1	155092724	155101672	hs1.453
chr1	155340781	155346214	hs1.454
chr1	155357322	155362574	hs1.455
chr1	155369798	155376310	hs1.456
chr1	155930615	155937778	hs1.457
chr1	156228254	156233541	hs1.458
chr1	156294340	156299442	hs1.459
chr1	156409443	156414694	hs1.460
chr1	156916203	156921586	hs1.461
chr1	157284851	157290410	hs1.462
chr1	157406780	157414335	hs1.463
chr1	157434726	157446005	hs1.464
chr1	158094897	158100466	hs1.465
chr1	158163356	158169259	hs1.466
chr1	158176584	158182781	hs1.467
chr1	158185860	158191210	hs1.468
chr1	158272799	158279064	hs1.469
chr1	158423819	158432091	hs1.470
chr1	158440505	158448617	hs1.471
chr1	158542504	158547572	hs1.472
chr1	158587345	158593827	hs1.473
chr1	158633400	158640303	hs1.474
chr1	158906339	158911416	hs1.475
chr1	159396826	159403968	hs1.476
chr1	159432950	159439438	hs1.477
chr1	159461561	159467921	hs1.478
chr1	159540887	159545968	hs1.479
chr1	159675960	159682015	hs1.480
chr1	159682988	159689395	hs1.481
chr1	159690368	159696806	hs1.482
chr1	159697779	159704186	hs1.483
chr1	159758630	159763918	hs1.484
chr1	159840280	159845556	hs1.485
chr1	160591189	160597718	hs1.486
chr1	160619113	160626774	hs1.487
chr1	161222179	161227433	hs1.488
chr1	161377906	161384110	hs1.489
chr1	162794070	162804956	hs1.490
chr1	163006221	163013014	hs1.491
chr1	163020636	163027644	hs1.492
chr1	163052624	163058386	hs1.493
chr1	163586380	163593375	hs1.494
chr1	164398163	164403826	hs1.495
chr1	165170687	165176440	hs1.496
chr1	165454693	165460683	hs1.497
chr1	165650945	165656029	hs1.498
chr1	165656318	165664808	hs1.499
chr1	167339908	167347576	hs1.500
chr1	168156077	168161501	hs1.501
chr1	168166984	168174286	hs1.502
chr1	168233658	168238784	hs1.503
chr1	168821220	168831028	hs1.504
chr1	168893921	168901905	hs1.505
chr1	168902205	168909237	hs1.506
chr1	169040401	169046513	hs1.507
chr1	169823936	169829352	hs1.508
chr1	170371082	170382872	hs1.509
chr1	170556345	170564157	hs1.510
chr1	170631233	170636562	hs1.511
chr1	170642241	170648985	hs1.512
chr1	170651592	170657211	hs1.513
chr1	170810500	170816582	hs1.514
chr1	170820549	170827037	hs1.515
chr1	171712193	171717382	hs1.516
chr1	172166585	172172117	hs1.517
chr1	172680898	172687178	hs1.518
chr1	173596987	173603885	hs1.519
chr1	174786847	174796682	hs1.520
chr1	175404785	175409823	hs1.521
chr1	175515789	175520998	hs1.522
chr1	176467481	176472514	hs1.523
chr1	176689861	176696563	hs1.524
chr1	176705063	176712189	hs1.525
chr1	177124622	177129913	hs1.526
chr1	177151829	177158244	hs1.527
chr1	177340040	177345404	hs1.528
chr1	177821483	177827202	hs1.529
chr1	178464163	178475416	hs1.530
chr1	178506606	178515063	hs1.531
chr1	179208134	179213176	hs1.532
chr1	179716677	179722304	hs1.533
chr1	179971642	179976969	hs1.534
chr1	180013501	180019704	hs1.535
chr1	180033981	180042769	hs1.536
chr1	181257102	181264516	hs1.537
chr1	181777522	181786001	hs1.538
chr1	182039249	182044528	hs1.539
chr1	182621494	182627181	hs1.540
chr1	182854208	182859694	hs1.541
chr1	182925905	182931039	hs1.542
chr1	183547582	183554922	hs1.543
chr1	184325862	184332064	hs1.544
chr1	184566793	184573047	hs1.545
chr1	184593126	184599306	hs1.546
chr1	185034496	185041337	hs1.547
chr1	186210318	186215816	hs1.548
chr1	187110983	187116049	hs1.549
chr1	188708047	188717298	hs1.550
chr1	190291667	190297001	hs1.551
chr1	190424764	190431273	hs1.552
chr1	190603391	190608494	hs1.553
chr1	190636773	190641971	hs1.554
chr1	191043105	191049056	hs1.555
chr1	191413483	191423308	hs1.556
chr1	192934675	192939933	hs1.557
chr1	193638945	193644128	hs1.558
chr1	195839221	195845418	hs1.559
chr1	196137134	196158676	hs1.560
chr1	196158730	196171888	hs1.561
chr1	196392040	196397045	hs1.562
chr1	196510205	196515608	hs1.563
chr1	196525290	196536162	hs1.564
chr1	196983334	196990452	hs1.565
chr1	197093533	197098730	hs1.566
chr1	197122484	197128930	hs1.567
chr1	197134816	197146928	hs1.568
chr1	197162083	197174031	hs1.569
chr1	197272940	197278007	hs1.570
chr1	197383865	197389472	hs1.571
chr1	197460785	197466083	hs1.572
chr1	198267629	198277449	hs1.573
chr1	198277502	198283326	hs1.574
chr1	198313513	198319436	hs1.575
chr1	198633617	198640222	hs1.576
chr1	198640520	198646788	hs1.577
chr1	199091645	199097117	hs1.578
chr1	199204869	199210250	hs1.579
chr1	199518572	199523860	hs1.580
chr1	199883345	199888387	hs1.581
chr1	199971141	199978762	hs1.582
chr1	200023437	200029907	hs1.583
chr1	200055509	200060515	hs1.584
chr1	200420171	200429086	hs1.585
chr1	200800786	200806443	hs1.586
chr1	201316429	201322972	hs1.587
chr1	201581663	201587514	hs1.588
chr1	201934825	201940219	hs1.589
chr1	201972243	201980449	hs1.590
chr1	202033024	202038929	hs1.591
chr1	202593083	202598362	hs1.592
chr1	203193943	203199167	hs1.593
chr1	203219533	203225389	hs1.594
chr1	203230887	203236420	hs1.595
chr1	203236605	203241977	hs1.596
chr1	203491321	203496341	hs1.597
chr1	203948299	203956588	hs1.598
chr1	204044887	204050596	hs1.599
chr1	204299907	204307644	hs1.600
chr1	205521673	205528659	hs1.601
chr1	206053353	206059674	hs1.602
chr1	206060366	206066178	hs1.603
chr1	206125105	206131369	hs1.604
chr1	206477932	206485656	hs1.605
chr1	207669263	207676373	hs1.606
chr1	207912890	207918032	hs1.607
chr1	207943594	207949433	hs1.608
chr1	208398070	208404991	hs1.609
chr1	208470004	208478543	hs1.610
chr1	208481196	208487788	hs1.611
chr1	208917369	208924458	hs1.612
chr1	208979212	208984265	hs1.613
chr1	209097116	209102350	hs1.614
chr1	209371471	209378091	hs1.615
chr1	209548976	209556449	hs1.616
chr1	209810882	209819905	hs1.617
chr1	210066550	210072210	hs1.618
chr1	210857056	210862569	hs1.619
chr1	212031790	212037605	hs1.620
chr1	212222047	212239742	hs1.621
chr1	212239803	212248022	hs1.622
chr1	212248320	212254496	hs1.623
chr1	212254555	212261377	hs1.624
chr1	212265927	212272358	hs1.625
chr1	212274921	212286238	hs1.626
chr1	212306656	212313082	hs1.627
chr1	212878792	212883997	hs1.628
chr1	212884095	212889321	hs1.629
chr1	213321198	213328200	hs1.630
chr1	214019214	214025397	hs1.631
chr1	214029089	214035370	hs1.632
chr1	214127121	214132534	hs1.633
chr1	214291268	214296350	hs1.634
chr1	214421276	214426300	hs1.635
chr1	214616183	214621748	hs1.636
chr1	214741860	214749323	hs1.637
chr1	214760255	214766161	hs1.638
chr1	214770098	214775125	hs1.639
chr1	214802661	214808735	hs1.640
chr1	214869184	214875921	hs1.641
chr1	214951920	214967347	hs1.642
chr1	215021269	215026368	hs1.643
chr1	215042847	215047989	hs1.644
chr1	215265029	215270408	hs1.645
chr1	215280784	215286217	hs1.646
chr1	215325757	215332344	hs1.647
chr1	215372249	215384331	hs1.648
chr1	215631147	215636392	hs1.649
chr1	215755692	215760816	hs1.650
chr1	216270436	216276088	hs1.651
chr1	216399613	216413422	hs1.652
chr1	216538812	216545642	hs1.653
chr1	216584138	216590289	hs1.654
chr1	217847873	217853196	hs1.655
chr1	218765196	218770876	hs1.656
chr1	219114104	219123755	hs1.657
chr1	219123935	219129431	hs1.658
chr1	219268857	219274157	hs1.659
chr1	219304953	219310929	hs1.660
chr1	219938646	219944628	hs1.661
chr1	219978725	219983995	hs1.662
chr1	220865983	220871074	hs1.663
chr1	220905186	220910901	hs1.664
chr1	221242171	221247221	hs1.665
chr1	221780124	221785806	hs1.666
chr1	221805697	221812951	hs1.667
chr1	222411341	222416428	hs1.668
chr1	222639388	222644457	hs1.669
chr1	222683611	222691166	hs1.670
chr1	223678126	223683697	hs1.671
chr1	223746663	223753285	hs1.672
chr1	223783937	223793669	hs1.673
chr1	224986860	224994930	hs1.674
chr1	225229976	225237500	hs1.675
chr1	225567853	225574339	hs1.676
chr1	225743415	225749595	hs1.677
chr1	226138646	226144454	hs1.678
chr1	226260443	226266986	hs1.679
chr1	226394098	226407569	hs1.680
chr1	226464245	226469767	hs1.681
chr1	226525833	226538462	hs1.682
chr1	226557009	226563659	hs1.683
chr1	226567823	226576682	hs1.684
chr1	226591283	226596801	hs1.685
chr1	226622874	226630780	hs1.686
chr1	226659326	226664413	hs1.687
chr1	227524498	227529957	hs1.688
chr1	227609083	227614342	hs1.689
chr1	227633175	227639155	hs1.690
chr1	228624885	228630848	hs1.691
chr1	228892082	228897140	hs1.692
chr1	230604234	230610946	hs1.693
chr1	230791433	230797222	hs1.694
chr1	230828249	230834028	hs1.695
chr1	232801034	232813992	hs1.696
chr1	232921350	232930371	hs1.697
chr1	233162960	233168006	hs1.698
chr1	234962851	234967952	hs1.699
chr1	235271585	235276911	hs1.700
chr1	235591062	235596329	hs1.701
chr1	235902598	235909240	hs1.702
chr1	236665610	236671020	hs1.703
chr1	236684219	236689409	hs1.704
chr1	237615080	237620522	hs1.705
chr1	237645378	237652438	hs1.706
chr1	237946472	237953495	hs1.707
chr1	238136092	238142746	hs1.708
chr1	238838170	238843688	hs1.709
chr1	238998334	239003741	hs1.710
chr1	239581360	239588448	hs1.711
chr1	239862376	239867589	hs1.712
chr1	240750300	240755918	hs1.713
chr1	241353081	241358497	hs1.714
chr1	241621020	241628837	hs1.715
chr1	241699875	241706627	hs1.716
chr1	241727897	241736170	hs1.717
chr1	241782240	241790133	hs1.718
chr1	242076908	242082907	hs1.719
chr1	242271479	242297708	hs1.720
chr1	242400828	242406048	hs1.721
chr1	242934882	242940720	hs1.722
chr1	243081033	243087161	hs1.723
chr1	243090241	243096354	hs1.724
chr1	243912331	243919482	hs1.725
chr1	244084497	244091554	hs1.726
chr1	244739310	244744557	hs1.727
chr1	245558043	245563638	hs1.728
chr1	247106076	247112085	hs1.729
chr10	78823	85310	hs10.1
chr10	115372	122580	hs10.2
chr10	253841	258972	hs10.3
chr10	314496	320102	hs10.4
chr10	648247	653287	hs10.5
chr10	658805	663970	hs10.6
chr10	728036	734279	hs10.7
chr10	1162363	1169269	hs10.8
chr10	1232840	1238047	hs10.9
chr10	1263495	1269901	hs10.10
chr10	1344963	1351767	hs10.11
chr10	1601393	1606694	hs10.12
chr10	1684545	1690232	hs10.13
chr10	1759258	1770884	hs10.14
chr10	1969694	1976331	hs10.15
chr10	2241764	2247051	hs10.16
chr10	3178707	3183932	hs10.17
chr10	3563513	3568857	hs10.18
chr10	3807407	3813053	hs10.19
chr10	3813205	3820017	hs10.20
chr10	3854486	3859526	hs10.21
chr10	4270012	4276701	hs10.22
chr10	4653899	4659533	hs10.23
chr10	5528012	5536147	hs10.24
chr10	5891559	5896805	hs10.25
chr10	6282178	6287349	hs10.26
chr10	7487819	7496827	hs10.27
chr10	7953712	7959612	hs10.28
chr10	8118923	8147217	hs10.29
chr10	8392520	8398423	hs10.30
chr10	8403102	8409332	hs10.31
chr10	8903906	8910142	hs10.32
chr10	8954432	8960064	hs10.33
chr10	9093490	9099015	hs10.34
chr10	9184090	9190528	hs10.35
chr10	9310758	9318268	hs10.36
chr10	10311913	10317481	hs10.37
chr10	10542135	10547166	hs10.38
chr10	11085687	11092460	hs10.39
chr10	11094898	11103416	hs10.40
chr10	11174763	11181887	hs10.41
chr10	11296560	11302821	hs10.42
chr10	11345007	11353148	hs10.43
chr10	11396748	11403508	hs10.44
chr10	11403681	11420126	hs10.45
chr10	13606675	13612518	hs10.46
chr10	13694801	13699873	hs10.47
chr10	13723906	13729297	hs10.48
chr10	14251925	14257527	hs10.49
chr10	14683170	14688493	hs10.50
chr10	15247896	15253528	hs10.51
chr10	16590372	16607311	hs10.52
chr10	17808162	17814047	hs10.53
chr10	19002491	19011469	hs10.54
chr10	19814918	19820246	hs10.55
chr10	20144255	20149284	hs10.56
chr10	20341560	20346834	hs10.57
chr10	21108489	21115585	hs10.58
chr10	21284755	21290837	hs10.59
chr10	21822654	21833473	hs10.60
chr10	21836349	21842869	hs10.61
chr10	21843175	21859281	hs10.62
chr10	22245450	22253678	hs10.63
chr10	22578936	22587881	hs10.64
chr10	22641694	22675792	hs10.65
chr10	22884949	22890500	hs10.66
chr10	23523512	23537526	hs10.67
chr10	24871284	24876878	hs10.68
chr10	24947862	24953272	hs10.69
chr10	25046909	25054971	hs10.70
chr10	25570656	25576249	hs10.71
chr10	25925406	25933006	hs10.72
chr10	26542243	26555926	hs10.73
chr10	26627217	26633707	hs10.74
chr10	27574197	27581138	hs10.75
chr10	28070034	28077184	hs10.76
chr10	28444337	28449964	hs10.77
chr10	28475490	28480594	hs10.78
chr10	29004867	29012645	hs10.79
chr10	30342246	30347760	hs10.80
chr10	30383903	30389612	hs10.81
chr10	30688227	30695916	hs10.82
chr10	31079149	31085149	hs10.83
chr10	31158003	31164966	hs10.84
chr10	31646818	31655442	hs10.85
chr10	32703784	32709181	hs10.86
chr10	33504858	33510667	hs10.87
chr10	33520934	33526881	hs10.88
chr10	33614818	33620711	hs10.89
chr10	33657764	33667865	hs10.90
chr10	34032366	34039519	hs10.91
chr10	34305323	34311039	hs10.92
chr10	34501556	34507756	hs10.93
chr10	34700450	34706260	hs10.94
chr10	34962859	34968049	hs10.95
chr10	35964526	35971909	hs10.96
chr10	37477141	37483215	hs10.97
chr10	37490123	37497114	hs10.98
chr10	37501160	37507309	hs10.99
chr10	37513017	37519110	hs10.100
chr10	38007102	38012425	hs10.101
chr10	42744892	42750275	hs10.102
chr10	42802332	42808770	hs10.103
chr10	42855037	42861677	hs10.104
chr10	42929741	42938079	hs10.105
chr10	42941811	42946968	hs10.106
chr10	43009302	43017524	hs10.107
chr10	43049376	43054575	hs10.108
chr10	43601150	43606347	hs10.109
chr10	44173080	44179101	hs10.110
chr10	44184823	44201241	hs10.111
chr10	44817226	44823635	hs10.112
chr10	45268971	45274085	hs10.113
chr10	45278379	45284164	hs10.114
chr10	45599980	45605371	hs10.115
chr10	47089736	47096069	hs10.116
chr10	47460985	47466376	hs10.117
chr10	47953483	47958642	hs10.118
chr10	49300382	49305551	hs10.119
chr10	49310218	49318580	hs10.120
chr10	49716832	49722360	hs10.121
chr10	49856614	49862517	hs10.122
chr10	50200368	50205828	hs10.123
chr10	50271408	50278802	hs10.124
chr10	50486912	50496389	hs10.125
chr10	51554840	51560228	hs10.126
chr10	52104433	52110157	hs10.127
chr10	52111354	52117576	hs10.128
chr10	52242613	52248622	hs10.129
chr10	52419012	52424167	hs10.130
chr10	52428545	52433590	hs10.131
chr10	52501997	52507976	hs10.132
chr10	52895889	52903895	hs10.133
chr10	53123467	53130367	hs10.134
chr10	53231338	53236958	hs10.135
chr10	53585075	53590690	hs10.136
chr10	53679623	53685339	hs10.137
chr10	53723489	53729359	hs10.138
chr10	53740658	53748750	hs10.139
chr10	54556812	54562224	hs10.140
chr10	54749262	54754577	hs10.141
chr10	55234674	55241964	hs10.142
chr10	55247432	55257825	hs10.143
chr10	55614533	55620170	hs10.144
chr10	55867219	55873161	hs10.145
chr10	56225856	56233806	hs10.146
chr10	56467297	56473196	hs10.147
chr10	57664242	57672360	hs10.148
chr10	59796646	59802393	hs10.149
chr10	60183386	60188697	hs10.150
chr10	60320343	60327834	hs10.151
chr10	61333240	61339306	hs10.152
chr10	61497264	61510868	hs10.153
chr10	61566135	61572629	hs10.154
chr10	61816937	61822411	hs10.155
chr10	62000001	62007120	hs10.156
chr10	62781500	62786736	hs10.157
chr10	63070568	63075847	hs10.158
chr10	63325371	63335270	hs10.159
chr10	63429437	63434952	hs10.160
chr10	63477155	63483615	hs10.161
chr10	63519572	63526867	hs10.162
chr10	63622540	63629846	hs10.163
chr10	64233431	64238885	hs10.164
chr10	64239168	64249176	hs10.165
chr10	64694250	64699629	hs10.166
chr10	68063945	68069966	hs10.167
chr10	68355114	68362629	hs10.168
chr10	68475627	68480941	hs10.169
chr10	68511772	68517617	hs10.170
chr10	69416418	69421668	hs10.171
chr10	69500396	69505857	hs10.172
chr10	71323537	71328745	hs10.173
chr10	72573967	72582169	hs10.174
chr10	73436842	73442131	hs10.175
chr10	73488734	73494379	hs10.176
chr10	73761402	73767299	hs10.177
chr10	74866020	74871083	hs10.178
chr10	75159869	75165404	hs10.179
chr10	75198444	75204161	hs10.180
chr10	75538543	75544437	hs10.181
chr10	75845528	75850644	hs10.182
chr10	76401769	76408356	hs10.183
chr10	76456916	76464123	hs10.184
chr10	76824125	76839853	hs10.185
chr10	77057956	77064119	hs10.186
chr10	77150546	77157752	hs10.187
chr10	77164924	77170794	hs10.188
chr10	77553295	77559585	hs10.189
chr10	77728446	77737272	hs10.190
chr10	77737707	77742815	hs10.191
chr10	77751710	77756856	hs10.192
chr10	77823788	77828869	hs10.193
chr10	77986416	77993804	hs10.194
chr10	78304243	78310945	hs10.195
chr10	78311381	78317894	hs10.196
chr10	78395951	78403096	hs10.197
chr10	78423979	78430178	hs10.198
chr10	78452469	78458597	hs10.199
chr10	78537203	78542425	hs10.200
chr10	78547333	78552660	hs10.201
chr10	78676189	78681422	hs10.202
chr10	79063890	79070583	hs10.203
chr10	80496752	80502896	hs10.204
chr10	80668670	80674978	hs10.205
chr10	80681152	80686573	hs10.206
chr10	80738073	80747452	hs10.207
chr10	80779336	80784744	hs10.208
chr10	80938471	80943671	hs10.209
chr10	81130209	81137023	hs10.210
chr10	81138221	81144448	hs10.211
chr10	81258364	81263572	hs10.212
chr10	81450408	81457222	hs10.213
chr10	81458419	81464636	hs10.214
chr10	81588313	81595128	hs10.215
chr10	81596326	81602546	hs10.216
chr10	81996157	82001360	hs10.217
chr10	82026812	82033182	hs10.218
chr10	82265306	82271458	hs10.219
chr10	83075669	83082180	hs10.220
chr10	83622075	83632231	hs10.221
chr10	84022007	84028559	hs10.222
chr10	84734763	84741369	hs10.223
chr10	86336290	86341377	hs10.224
chr10	87346722	87352869	hs10.225
chr10	87598471	87604580	hs10.226
chr10	88111663	88117575	hs10.227
chr10	88440938	88446563	hs10.228
chr10	88448050	88453492	hs10.229
chr10	88839281	88845521	hs10.230
chr10	88972413	88979241	hs10.231
chr10	88980417	88986646	hs10.232
chr10	89104625	89111437	hs10.233
chr10	89112635	89118863	hs10.234
chr10	89609782	89618955	hs10.235
chr10	89714788	89720057	hs10.236
chr10	90242455	90247732	hs10.237
chr10	90343363	90348929	hs10.238
chr10	91053118	91060977	hs10.239
chr10	93025982	93031939	hs10.240
chr10	93247345	93252813	hs10.241
chr10	93729694	93734727	hs10.242
chr10	93795979	93802308	hs10.243
chr10	93986478	93993802	hs10.244
chr10	94438470	94445885	hs10.245
chr10	94823188	94828497	hs10.246
chr10	96282223	96287328	hs10.247
chr10	97103552	97108668	hs10.248
chr10	97120289	97128709	hs10.249
chr10	97806069	97811431	hs10.250
chr10	97905792	97913346	hs10.251
chr10	98260783	98267551	hs10.252
chr10	98703322	98714761	hs10.253
chr10	98730445	98738554	hs10.254
chr10	98740866	98746635	hs10.255
chr10	98933355	98938622	hs10.256
chr10	99992353	99998945	hs10.257
chr10	100978935	100987622	hs10.258
chr10	101274821	101281727	hs10.259
chr10	101282078	101287830	hs10.260
chr10	102212158	102217526	hs10.261
chr10	102478128	102490402	hs10.262
chr10	102490468	102506150	hs10.263
chr10	102556694	102562669	hs10.264
chr10	102572947	102581128	hs10.265
chr10	102717861	102723522	hs10.266
chr10	102732890	102739768	hs10.267
chr10	102746149	102752768	hs10.268
chr10	102810150	102818034	hs10.269
chr10	102870557	102876208	hs10.270
chr10	102879615	102892307	hs10.271
chr10	102964464	102973671	hs10.272
chr10	102973940	102983239	hs10.273
chr10	103193703	103203571	hs10.274
chr10	103281490	103286994	hs10.275
chr10	103302411	103307821	hs10.276
chr10	103395812	103403587	hs10.277
chr10	103525383	103536541	hs10.278
chr10	103575349	103585507	hs10.279
chr10	103758611	103765138	hs10.280
chr10	103866227	103871995	hs10.281
chr10	104364891	104372070	hs10.282
chr10	104379124	104385229	hs10.283
chr10	104391630	104402429	hs10.284
chr10	104423341	104429046	hs10.285
chr10	104666918	104672405	hs10.286
chr10	104827596	104838136	hs10.287
chr10	105343618	105348853	hs10.288
chr10	105364926	105372723	hs10.289
chr10	105780288	105787640	hs10.290
chr10	106060727	106066003	hs10.291
chr10	106387518	106396700	hs10.292
chr10	107859114	107864136	hs10.293
chr10	111614090	111619205	hs10.294
chr10	111755106	111760362	hs10.295
chr10	112256199	112261551	hs10.296
chr10	112392100	112401746	hs10.297
chr10	112824155	112830673	hs10.298
chr10	114275503	114289343	hs10.299
chr10	114304318	114310086	hs10.300
chr10	114310645	114316790	hs10.301
chr10	114416786	114422783	hs10.302
chr10	114562858	114572578	hs10.303
chr10	114697264	114710440	hs10.304
chr10	114807522	114815254	hs10.305
chr10	114861569	114880528	hs10.306
chr10	114880814	114885903	hs10.307
chr10	114896631	114903325	hs10.308
chr10	114907166	114918521	hs10.309
chr10	115130776	115136367	hs10.310
chr10	115791566	115799926	hs10.311
chr10	115864491	115869986	hs10.312
chr10	116179456	116187056	hs10.313
chr10	117677607	117683561	hs10.314
chr10	117806277	117814428	hs10.315
chr10	117816218	117821980	hs10.316
chr10	117842355	117848517	hs10.317
chr10	118018015	118024894	hs10.318
chr10	118585247	118592109	hs10.319
chr10	118628543	118637097	hs10.320
chr10	118639984	118645217	hs10.321
chr10	118879759	118890614	hs10.322
chr10	118907947	118916256	hs10.323
chr10	119031314	119038023	hs10.324
chr10	119288688	119306073	hs10.325
chr10	119479459	119485164	hs10.326
chr10	119761200	119766202	hs10.327
chr10	119776820	119782128	hs10.328
chr10	119998740	120003809	hs10.329
chr10	120062975	120071615	hs10.330
chr10	120161338	120166696	hs10.331
chr10	120955677	120962732	hs10.332
chr10	121328868	121334046	hs10.333
chr10	121921161	121927393	hs10.334
chr10	122262326	122268885	hs10.335
chr10	123263688	123269099	hs10.336
chr10	123341131	123348474	hs10.337
chr10	123831831	123838331	hs10.338
chr10	123959763	123966933	hs10.339
chr10	124175530	124180632	hs10.340
chr10	124424802	124430188	hs10.341
chr10	124881121	124887639	hs10.342
chr10	124887953	124894769	hs10.343
chr10	124896990	124903100	hs10.344
chr10	124910307	124915814	hs10.345
chr10	125061594	125067022	hs10.346
chr10	125174894	125180470	hs10.347
chr10	125414191	125419791	hs10.348
chr10	125756758	125762143	hs10.349
chr10	125791181	125797037	hs10.350
chr10	126417880	126425192	hs10.351
chr10	126662745	126668343	hs10.352
chr10	126675873	126686271	hs10.353
chr10	126701006	126707783	hs10.354
chr10	126710072	126715378	hs10.355
chr10	126783967	126790666	hs10.356
chr10	126831843	126841667	hs10.357
chr10	127169181	127175436	hs10.358
chr10	127450261	127455404	hs10.359
chr10	127690474	127696090	hs10.360
chr10	128007818	128014284	hs10.361
chr10	128818639	128829674	hs10.362
chr10	128845636	128851046	hs10.363
chr10	128877237	128887639	hs10.364
chr10	129053591	129060837	hs10.365
chr10	129799370	129804878	hs10.366
chr10	130010886	130016350	hs10.367
chr10	130148160	130153677	hs10.368
chr10	130202348	130208219	hs10.369
chr10	130214304	130221971	hs10.370
chr10	130224882	130236955	hs10.371
chr10	130252972	130260525	hs10.372
chr10	130260574	130266885	hs10.373
chr10	130310142	130315703	hs10.374
chr10	130426584	130433653	hs10.375
chr10	130510305	130516392	hs10.376
chr10	130536027	130545043	hs10.377
chr10	130559349	130564410	hs10.378
chr10	130569521	130574752	hs10.379
chr10	130645372	130653038	hs10.380
chr10	130665161	130671302	hs10.381
chr10	130704295	130725779	hs10.382
chr10	130729065	130737347	hs10.383
chr10	130744069	130749367	hs10.384
chr10	130781504	130786532	hs10.385
chr10	130820736	130831976	hs10.386
chr10	130850258	130857603	hs10.387
chr10	130993766	131000926	hs10.388
chr10	131053074	131058553	hs10.389
chr10	131099775	131108512	hs10.390
chr10	131229083	131238699	hs10.391
chr10	131251473	131257312	hs10.392
chr10	131287616	131298529	hs10.393
chr10	131313951	131319799	hs10.394
chr10	131333675	131344708	hs10.395
chr10	131388670	131395239	hs10.396
chr10	131399579	131407621	hs10.397
chr10	131454582	131464484	hs10.398
chr10	131478833	131484330	hs10.399
chr10	131520519	131527405	hs10.400
chr10	131531035	131541058	hs10.401
chr10	131547778	131553154	hs10.402
chr10	131554976	131563088	hs10.403
chr10	131575571	131583311	hs10.404
chr10	131583407	131593461	hs10.405
chr10	131593762	131604523	hs10.406
chr10	131628790	131636157	hs10.407
chr10	131637586	131662718	hs10.408
chr10	132428481	132434605	hs10.409
chr10	132616625	132622273	hs10.410
chr10	132761170	132767145	hs10.411
chr10	132767214	132773199	hs10.412
chr10	132797269	132803284	hs10.413
chr10	132852409	132859118	hs10.414
chr10	132861443	132869605	hs10.415
chr10	132906898	132912701	hs10.416
chr10	132958148	132963889	hs10.417
chr10	132994912	133005309	hs10.418
chr10	133122407	133129185	hs10.419
chr10	133255182	133260930	hs10.420
chr10	133404471	133410434	hs10.421
chr10	133424649	133430056	hs10.422
chr10	133449754	133455758	hs10.423
chr10	133728112	133733628	hs10.424
chr10	133829831	133835040	hs10.425
chr10	133845029	133852106	hs10.426
chr10	133857300	133873523	hs10.427
chr10	133884527	133890764	hs10.428
chr10	133907146	133917521	hs10.429
chr10	134056492	134063112	hs10.430
chr10	134066414	134073277	hs10.431
chr10	134108042	134116433	hs10.432
chr10	134123621	134129387	hs10.433
chr10	134318540	134323591	hs10.434
chr10	134360143	134368060	hs10.435
chr10	134372610	134380615	hs10.436
chr10	134388041	134396421	hs10.437
chr10	134396801	134404440	hs10.438
chr10	134404760	134411260	hs10.439
chr10	134441955	134459405	hs10.440
chr10	134471003	134477399	hs10.441
chr10	134496685	134501834	hs10.442
chr10	134620683	134625684	hs10.443
chr10	134634030	134639162	hs10.444
chr10	134683767	134690216	hs10.445
chr10	134708709	134715252	hs10.446
chr10	134748057	134759560	hs10.447
chr10	134764321	134770401	hs10.448
chr10	134789814	134798778	hs10.449
chr10	134827556	134832672	hs10.450
chr10	134860481	134867726	hs10.451
chr10	134873883	134879889	hs10.452
chr10	134898759	134904032	hs10.453
chr10	134920629	134927543	hs10.454
chr10	134929921	134940505	hs10.455
chr10	134940541	134947844	hs10.456
chr10	135016315	135022815	hs10.457
chr10	135081918	135089687	hs10.458
chr10	135227850	135234482	hs10.459
chr10	135317985	135326165	hs10.460
chr11	198430	203604	hs11.1
chr11	278794	285589	hs11.2
chr11	358739	367898	hs11.3
chr11	476870	482003	hs11.4
chr11	519192	524803	hs11.5
chr11	539003	547242	hs11.6
chr11	594801	606098	hs11.7
chr11	606523	612179	hs11.8
chr11	691792	698709	hs11.9
chr11	709597	715230	hs11.10
chr11	779192	788687	hs11.11
chr11	788972	795821	hs11.12
chr11	833482	838999	hs11.13
chr11	884150	893499	hs11.14
chr11	981299	987622	hs11.15
chr11	1014677	1028169	hs11.16
chr11	1028313	1033715	hs11.17
chr11	1062056	1088296	hs11.18
chr11	1169335	1187212	hs11.19
chr11	1199631	1213334	hs11.20
chr11	1231828	1241442	hs11.21
chr11	1251350	1259892	hs11.22
chr11	1365229	1378113	hs11.23
chr11	1431012	1441267	hs11.24
chr11	1445444	1451928	hs11.25
chr11	1456625	1462457	hs11.26
chr11	1531428	1537659	hs11.27
chr11	1537749	1552932	hs11.28
chr11	1722685	1739329	hs11.29
chr11	1798367	1811136	hs11.30
chr11	1811299	1821302	hs11.31
chr11	1829241	1835376	hs11.32
chr11	1861166	1868869	hs11.33
chr11	1891467	1900310	hs11.34
chr11	1900408	1908635	hs11.35
chr11	1909316	1917731	hs11.36
chr11	1923119	1930131	hs11.37
chr11	1930227	1939116	hs11.38
chr11	1944307	1955414	hs11.39
chr11	1956579	1963175	hs11.40
chr11	1964152	1981280	hs11.41
chr11	1991160	1997907	hs11.42
chr11	2004385	2018578	hs11.43
chr11	2102580	2130603	hs11.44
chr11	2131893	2145383	hs11.45
chr11	2145524	2152681	hs11.46
chr11	2153098	2159161	hs11.47
chr11	2244621	2250085	hs11.48
chr11	2275931	2288443	hs11.49
chr11	2379210	2385838	hs11.50
chr11	2421105	2428946	hs11.51
chr11	2436964	2442959	hs11.52
chr11	2558342	2566080	hs11.53
chr11	2638647	2644911	hs11.54
chr11	2660279	2667994	hs11.55
chr11	2752102	2758856	hs11.56
chr11	2771447	2776811	hs11.57
chr11	2823207	2829442	hs11.58
chr11	2859314	2865964	hs11.59
chr11	2925061	2930770	hs11.60
chr11	3108594	3115353	hs11.61
chr11	4185227	4190533	hs11.62
chr11	5022127	5027199	hs11.63
chr11	5078042	5085230	hs11.64
chr11	5127533	5133755	hs11.65
chr11	5328114	5333710	hs11.66
chr11	5491297	5497168	hs11.67
chr11	6521791	6526843	hs11.68
chr11	6598521	6605650	hs11.69
chr11	6606993	6612281	hs11.70
chr11	6691967	6700651	hs11.71
chr11	7401414	7406432	hs11.72
chr11	7449479	7454645	hs11.73
chr11	8328362	8333432	hs11.74
chr11	8367612	8373207	hs11.75
chr11	9068717	9074344	hs11.76
chr11	10282297	10288006	hs11.77
chr11	10601260	10606327	hs11.78
chr11	11596960	11602140	hs11.79
chr11	11933893	11939283	hs11.80
chr11	12237754	12242916	hs11.81
chr11	12335983	12342549	hs11.82
chr11	12651333	12660812	hs11.83
chr11	12669556	12675864	hs11.84
chr11	12840108	12845208	hs11.85
chr11	12986346	12991781	hs11.86
chr11	13688647	13694440	hs11.87
chr11	14080922	14085997	hs11.88
chr11	15943626	15952467	hs11.89
chr11	15992692	15999969	hs11.90
chr11	16125635	16130885	hs11.91
chr11	16155948	16161431	hs11.92
chr11	16212271	16218858	hs11.93
chr11	16265836	16279535	hs11.94
chr11	16317898	16327456	hs11.95
chr11	16394880	16400735	hs11.96
chr11	16430137	16435575	hs11.97
chr11	16581170	16594660	hs11.98
chr11	16750789	16756110	hs11.99
chr11	17749621	17761831	hs11.100
chr11	18675989	18682801	hs11.101
chr11	20025736	20031056	hs11.102
chr11	20135070	20143136	hs11.103
chr11	20631503	20638473	hs11.104
chr11	22313200	22320086	hs11.105
chr11	22641557	22648738	hs11.106
chr11	22730402	22736754	hs11.107
chr11	24474083	24480089	hs11.108
chr11	24499490	24506377	hs11.109
chr11	25677627	25683218	hs11.110
chr11	26163396	26169194	hs11.111
chr11	26535600	26545145	hs11.112
chr11	26546512	26553066	hs11.113
chr11	26637842	26646081	hs11.114
chr11	27629918	27637317	hs11.115
chr11	27671675	27680368	hs11.116
chr11	27695596	27702906	hs11.117
chr11	29978957	29985367	hs11.118
chr11	29986864	29992111	hs11.119
chr11	30386990	30394715	hs11.120
chr11	30558119	30568521	hs11.121
chr11	30612126	30617418	hs11.122
chr11	30693100	30698624	hs11.123
chr11	31003969	31011520	hs11.124
chr11	31212079	31223179	hs11.125
chr11	31614306	31626715	hs11.126
chr11	31739475	31748757	hs11.127
chr11	31759920	31806829	hs11.128
chr11	32403321	32409556	hs11.129
chr11	32410066	32416589	hs11.130
chr11	32868932	32874468	hs11.131
chr11	33113776	33119894	hs11.132
chr11	33518360	33523574	hs11.133
chr11	33576137	33581283	hs11.134
chr11	33645806	33651626	hs11.135
chr11	34594847	34601214	hs11.136
chr11	35177107	35182374	hs11.137
chr11	35182490	35188473	hs11.138
chr11	35229114	35234172	hs11.139
chr11	35391808	35398782	hs11.140
chr11	35595678	35600758	hs11.141
chr11	39298713	39304633	hs11.142
chr11	41433956	41440033	hs11.143
chr11	43531478	43538013	hs11.144
chr11	43550906	43564061	hs11.145
chr11	43568929	43574098	hs11.146
chr11	43600561	43606833	hs11.147
chr11	43616356	43623822	hs11.148
chr11	44235271	44240307	hs11.149
chr11	44312434	44318102	hs11.150
chr11	44908898	44913994	hs11.151
chr11	45201451	45214371	hs11.152
chr11	45693330	45699516	hs11.153
chr11	45906690	45914124	hs11.154
chr11	46095115	46101250	hs11.155
chr11	46356243	46364848	hs11.156
chr11	47245935	47251467	hs11.157
chr11	47443072	47450684	hs11.158
chr11	48858823	48864652	hs11.159
chr11	48872031	48877860	hs11.160
chr11	48940474	48946312	hs11.161
chr11	49031618	49037425	hs11.162
chr11	49075088	49080870	hs11.163
chr11	49552317	49558427	hs11.164
chr11	49796594	49802510	hs11.165
chr11	49821508	49826562	hs11.166
chr11	49831178	49837017	hs11.167
chr11	49863610	49869444	hs11.168
chr11	55390338	55396194	hs11.169
chr11	55400789	55405881	hs11.170
chr11	55605318	55610944	hs11.171
chr11	55772380	55779154	hs11.172
chr11	56847203	56853160	hs11.173
chr11	57168666	57174677	hs11.174
chr11	58728591	58739238	hs11.175
chr11	58807553	58816018	hs11.176
chr11	59518088	59523692	hs11.177
chr11	61098444	61106993	hs11.178
chr11	62065886	62072435	hs11.179
chr11	62122052	62128408	hs11.180
chr11	62229309	62234718	hs11.181
chr11	63420017	63425521	hs11.182
chr11	63426536	63437199	hs11.183
chr11	63437829	63444122	hs11.184
chr11	63639049	63644452	hs11.185
chr11	63785275	63790853	hs11.186
chr11	63864046	63869772	hs11.187
chr11	63880941	63886242	hs11.188
chr11	64139450	64148649	hs11.189
chr11	64157570	64169739	hs11.190
chr11	64244176	64250594	hs11.191
chr11	64286251	64298725	hs11.192
chr11	64900141	64905183	hs11.193
chr11	64944918	64953075	hs11.194
chr11	65024063	65030825	hs11.195
chr11	65103888	65109721	hs11.196
chr11	65314563	65321400	hs11.197
chr11	65376374	65385540	hs11.198
chr11	65857888	65863506	hs11.199
chr11	65940187	65949324	hs11.200
chr11	66147650	66153840	hs11.201
chr11	66165066	66171270	hs11.202
chr11	66379972	66387106	hs11.203
chr11	66808851	66815122	hs11.204
chr11	66895404	66900887	hs11.205
chr11	67133353	67141243	hs11.206
chr11	67677842	67684768	hs11.207
chr11	68097494	68103177	hs11.208
chr11	68206252	68211504	hs11.209
chr11	69061167	69067258	hs11.210
chr11	69159699	69173823	hs11.211
chr11	69294522	69300801	hs11.212
chr11	69943318	69949766	hs11.213
chr11	69992209	69998911	hs11.214
chr11	70008343	70014468	hs11.215
chr11	70022714	70030492	hs11.216
chr11	70179734	70187160	hs11.217
chr11	70637330	70643276	hs11.218
chr11	70825536	70831363	hs11.219
chr11	71248688	71253829	hs11.220
chr11	71388427	71395148	hs11.221
chr11	71399271	71405669	hs11.222
chr11	71625764	71631336	hs11.223
chr11	72695083	72701072	hs11.224
chr11	74626268	74632531	hs11.225
chr11	77048460	77056397	hs11.226
chr11	78825157	78830514	hs11.227
chr11	82544763	82551453	hs11.228
chr11	82841211	82848891	hs11.229
chr11	82865576	82873155	hs11.230
chr11	83702104	83707471	hs11.231
chr11	85012293	85017592	hs11.232
chr11	85046659	85054020	hs11.233
chr11	85111164	85116974	hs11.234
chr11	85454145	85459881	hs11.235
chr11	86188240	86199794	hs11.236
chr11	86335926	86342298	hs11.237
chr11	87876478	87883326	hs11.238
chr11	89103007	89108795	hs11.239
chr11	89149612	89155416	hs11.240
chr11	89243214	89249019	hs11.241
chr11	89341133	89346925	hs11.242
chr11	89430194	89435997	hs11.243
chr11	91229000	91234174	hs11.244
chr11	91597264	91603099	hs11.245
chr11	92140082	92147362	hs11.246
chr11	92168737	92176383	hs11.247
chr11	93501050	93507273	hs11.248
chr11	94139696	94144837	hs11.249
chr11	94500871	94506207	hs11.250
chr11	94513966	94520169	hs11.251
chr11	94538039	94547303	hs11.252
chr11	94600315	94606957	hs11.253
chr11	95711442	95716823	hs11.254
chr11	99079617	99084697	hs11.255
chr11	99565185	99570572	hs11.256
chr11	100365441	100370629	hs11.257
chr11	100500477	100506762	hs11.258
chr11	101604605	101609744	hs11.259
chr11	101721398	101727277	hs11.260
chr11	102560290	102565847	hs11.261
chr11	104984043	104993281	hs11.262
chr11	105302351	105307357	hs11.263
chr11	105309207	105316020	hs11.264
chr11	105346538	105353970	hs11.265
chr11	105425496	105431542	hs11.266
chr11	106047619	106058267	hs11.267
chr11	106058426	106065395	hs11.268
chr11	106350033	106355109	hs11.269
chr11	106392988	106398619	hs11.270
chr11	106638178	106643537	hs11.271
chr11	107884466	107891479	hs11.272
chr11	108796353	108808879	hs11.273
chr11	109503845	109511142	hs11.274
chr11	109540048	109545721	hs11.275
chr11	109952130	109957539	hs11.276
chr11	110672442	110677505	hs11.277
chr11	110678051	110684803	hs11.278
chr11	111094023	111104226	hs11.279
chr11	112336232	112343346	hs11.280
chr11	112520800	112526421	hs11.281
chr11	112621382	112626725	hs11.282
chr11	112635932	112642502	hs11.283
chr11	113432777	113438036	hs11.284
chr11	113626146	113632208	hs11.285
chr11	113955743	113961241	hs11.286
chr11	114542180	114547911	hs11.287
chr11	114548151	114560880	hs11.288
chr11	114611006	114617411	hs11.289
chr11	114620624	114625846	hs11.290
chr11	114642014	114647231	hs11.291
chr11	114824023	114829023	hs11.292
chr11	114875731	114882177	hs11.293
chr11	116163326	116169062	hs11.294
chr11	116248701	116253797	hs11.295
chr11	116470557	116476030	hs11.296
chr11	116605135	116610398	hs11.297
chr11	117167963	117173902	hs11.298
chr11	117809979	117816828	hs11.299
chr11	117896585	117904149	hs11.300
chr11	117979855	117987382	hs11.301
chr11	118005059	118011509	hs11.302
chr11	118123231	118128409	hs11.303
chr11	118269384	118275587	hs11.304
chr11	118293469	118302211	hs11.305
chr11	118400029	118405755	hs11.306
chr11	118481586	118487654	hs11.307
chr11	118673667	118679284	hs11.308
chr11	118690375	118697853	hs11.309
chr11	118736644	118741686	hs11.310
chr11	119034994	119041535	hs11.311
chr11	119099570	119105509	hs11.312
chr11	119709996	119716988	hs11.313
chr11	119860038	119865162	hs11.314
chr11	120363598	120369154	hs11.315
chr11	120461724	120467532	hs11.316
chr11	120474687	120482739	hs11.317
chr11	121004514	121010183	hs11.318
chr11	121044356	121049761	hs11.319
chr11	121137783	121142974	hs11.320
chr11	121469102	121480093	hs11.321
chr11	121529652	121538213	hs11.322
chr11	121679277	121687658	hs11.323
chr11	122337572	122343055	hs11.324
chr11	122432655	122439436	hs11.325
chr11	122615123	122620706	hs11.326
chr11	122959680	122964751	hs11.327
chr11	124133104	124140901	hs11.328
chr11	124456385	124462483	hs11.329
chr11	124484825	124490376	hs11.330
chr11	124537661	124544609	hs11.331
chr11	124716491	124721530	hs11.332
chr11	124721739	124727386	hs11.333
chr11	125118223	125125011	hs11.334
chr11	125327671	125333407	hs11.335
chr11	125433149	125438817	hs11.336
chr11	125779641	125785009	hs11.337
chr11	126368808	126376874	hs11.338
chr11	126490142	126495653	hs11.339
chr11	126612432	126620640	hs11.340
chr11	127832136	127838146	hs11.341
chr11	127854038	127860294	hs11.342
chr11	127993931	128001152	hs11.343
chr11	128058378	128063945	hs11.344
chr11	128064282	128072444	hs11.345
chr11	128210883	128215903	hs11.346
chr11	128338120	128347129	hs11.347
chr11	128652049	128657826	hs11.348
chr11	128750175	128755935	hs11.349
chr11	129601011	129607847	hs11.350
chr11	130250959	130255972	hs11.351
chr11	130744963	130751980	hs11.352
chr11	131044573	131050572	hs11.353
chr11	131061787	131069270	hs11.354
chr11	131182869	131188412	hs11.355
chr11	131281622	131289899	hs11.356
chr11	131432405	131438068	hs11.357
chr11	131558041	131563136	hs11.358
chr11	131686552	131693300	hs11.359
chr11	131706716	131716883	hs11.360
chr11	131789349	131797657	hs11.361
chr11	132028078	132034673	hs11.362
chr11	132314093	132320269	hs11.363
chr11	132507947	132513068	hs11.364
chr11	133271393	133284655	hs11.365
chr11	133290622	133296680	hs11.366
chr11	133308852	133313893	hs11.367
chr11	133318884	133325439	hs11.368
chr11	133405540	133410557	hs11.369
chr11	133494887	133502228	hs11.370
chr11	133522890	133529121	hs11.371
chr12	45594	52189	hs12.1
chr12	729739	735121	hs12.2
chr12	863461	868963	hs12.3
chr12	1301872	1306933	hs12.4
chr12	1569085	1576311	hs12.5
chr12	1775975	1782151	hs12.6
chr12	1813504	1818909	hs12.7
chr12	2609115	2615932	hs12.8
chr12	2620781	2627267	hs12.9
chr12	2627588	2632601	hs12.10
chr12	2670059	2677880	hs12.11
chr12	3262092	3267574	hs12.12
chr12	3818168	3825707	hs12.13
chr12	4245029	4255816	hs12.14
chr12	4265836	4271148	hs12.15
chr12	4279123	4285451	hs12.16
chr12	4887361	4899065	hs12.17
chr12	5022440	5028425	hs12.18
chr12	5408161	5415816	hs12.19
chr12	5787623	5792800	hs12.20
chr12	6439991	6445828	hs12.21
chr12	6511837	6518148	hs12.22
chr12	6583720	6589162	hs12.23
chr12	6670971	6676373	hs12.24
chr12	6742541	6751262	hs12.25
chr12	6805525	6811474	hs12.26
chr12	6900829	6905898	hs12.27
chr12	7171822	7177833	hs12.28
chr12	8265070	8270461	hs12.29
chr12	8816047	8824921	hs12.30
chr12	9274804	9281048	hs12.31
chr12	9353580	9360225	hs12.32
chr12	9459295	9465983	hs12.33
chr12	9597671	9603740	hs12.34
chr12	10662927	10668004	hs12.35
chr12	10762708	10768095	hs12.36
chr12	11692247	11697703	hs12.37
chr12	11790680	11798378	hs12.38
chr12	12160115	12166828	hs12.39
chr12	12517472	12522537	hs12.40
chr12	12602880	12608841	hs12.41
chr12	12765032	12771075	hs12.42
chr12	13128615	13133863	hs12.43
chr12	13253913	13261952	hs12.44
chr12	13589658	13598313	hs12.45
chr12	13599774	13613404	hs12.46
chr12	14020083	14028320	hs12.47
chr12	15681765	15687658	hs12.48
chr12	16554278	16559570	hs12.49
chr12	16591854	16597205	hs12.50
chr12	16635811	16646155	hs12.51
chr12	16646336	16657926	hs12.52
chr12	16827965	16834371	hs12.53
chr12	16922113	16928735	hs12.54
chr12	17256233	17262418	hs12.55
chr12	17545567	17551666	hs12.56
chr12	19173063	19179331	hs12.57
chr12	20410117	20421432	hs12.58
chr12	20591656	20598775	hs12.59
chr12	20608494	20613735	hs12.60
chr12	20723748	20729331	hs12.61
chr12	21814902	21820731	hs12.62
chr12	22263055	22268096	hs12.63
chr12	22555165	22566193	hs12.64
chr12	22727871	22735388	hs12.65
chr12	22808365	22813392	hs12.66
chr12	22904707	22910509	hs12.67
chr12	23033189	23039531	hs12.68
chr12	23211782	23217103	hs12.69
chr12	23334898	23340304	hs12.70
chr12	23439334	23444611	hs12.71
chr12	23572899	23578895	hs12.72
chr12	23604925	23610774	hs12.73
chr12	23622654	23629823	hs12.74
chr12	23642899	23648477	hs12.75
chr12	23726411	23732982	hs12.76
chr12	23744364	23752477	hs12.77
chr12	23794562	23802379	hs12.78
chr12	23811411	23816899	hs12.79
chr12	23853118	23859803	hs12.80
chr12	23929062	23934238	hs12.81
chr12	23947791	23955912	hs12.82
chr12	23968322	23974779	hs12.83
chr12	23984788	23999195	hs12.84
chr12	24055156	24061397	hs12.85
chr12	24075772	24084026	hs12.86
chr12	24129686	24135629	hs12.87
chr12	24576123	24584509	hs12.88
chr12	24601644	24610003	hs12.89
chr12	24739684	24744744	hs12.90
chr12	24854117	24860890	hs12.91
chr12	25845284	25852203	hs12.92
chr12	26036656	26042549	hs12.93
chr12	26112270	26117425	hs12.94
chr12	26163782	26172095	hs12.95
chr12	26273189	26279462	hs12.96
chr12	26280706	26286194	hs12.97
chr12	26378260	26385285	hs12.98
chr12	28009469	28021787	hs12.99
chr12	28897465	28903020	hs12.100
chr12	29036804	29044612	hs12.101
chr12	29349637	29356729	hs12.102
chr12	31045796	31052320	hs12.103
chr12	31144605	31151246	hs12.104
chr12	31175022	31181094	hs12.105
chr12	31365827	31371752	hs12.106
chr12	32024611	32031764	hs12.107
chr12	32421380	32428938	hs12.108
chr12	32683664	32689561	hs12.109
chr12	33414558	33421438	hs12.110
chr12	33479127	33484713	hs12.111
chr12	34147158	34154413	hs12.112
chr12	34204856	34211285	hs12.113
chr12	36764913	36769943	hs12.114
chr12	36881565	36887396	hs12.115
chr12	37154492	37159794	hs12.116
chr12	38434343	38440744	hs12.117
chr12	38584555	38590871	hs12.118
chr12	39046893	39051897	hs12.119
chr12	39093857	39099418	hs12.120
chr12	39122667	39127818	hs12.121
chr12	39214408	39219648	hs12.122
chr12	39449863	39454925	hs12.123
chr12	39505211	39512322	hs12.124
chr12	39798994	39804423	hs12.125
chr12	40040616	40047296	hs12.126
chr12	40115885	40121581	hs12.127
chr12	40241554	40248581	hs12.128
chr12	40249623	40255025	hs12.129
chr12	41160498	41166177	hs12.130
chr12	41656687	41663515	hs12.131
chr12	42032748	42037748	hs12.132
chr12	42145458	42151043	hs12.133
chr12	42255881	42262414	hs12.134
chr12	42483232	42488615	hs12.135
chr12	43067148	43072572	hs12.136
chr12	43551637	43558491	hs12.137
chr12	43981691	43986750	hs12.138
chr12	44408175	44413981	hs12.139
chr12	44526761	44533953	hs12.140
chr12	44883936	44889583	hs12.141
chr12	45048938	45055091	hs12.142
chr12	45480834	45489951	hs12.143
chr12	45756314	45762211	hs12.144
chr12	46652059	46670054	hs12.145
chr12	46672901	46682680	hs12.146
chr12	46682725	46687867	hs12.147
chr12	46721810	46727628	hs12.148
chr12	46810120	46815698	hs12.149
chr12	47368462	47374848	hs12.150
chr12	47493505	47500963	hs12.151
chr12	47506178	47513034	hs12.152
chr12	47615098	47621428	hs12.153
chr12	47648645	47654672	hs12.154
chr12	47657018	47663211	hs12.155
chr12	47676328	47681784	hs12.156
chr12	47697561	47703967	hs12.157
chr12	47710061	47715241	hs12.158
chr12	47717001	47725412	hs12.159
chr12	47733925	47741621	hs12.160
chr12	47864644	47871721	hs12.161
chr12	47972897	47978802	hs12.162
chr12	48217447	48223041	hs12.163
chr12	48309866	48318001	hs12.164
chr12	48321579	48330120	hs12.165
chr12	48683094	48688252	hs12.166
chr12	48741113	48746201	hs12.167
chr12	50486178	50492298	hs12.168
chr12	50497702	50502874	hs12.169
chr12	50730598	50736910	hs12.170
chr12	51126024	51132626	hs12.171
chr12	51147971	51154287	hs12.172
chr12	51169756	51174981	hs12.173
chr12	51194493	51203509	hs12.174
chr12	51323097	51333259	hs12.175
chr12	51354229	51361432	hs12.176
chr12	51409570	51414788	hs12.177
chr12	51737494	51742976	hs12.178
chr12	51867426	51874978	hs12.179
chr12	51896613	51906180	hs12.180
chr12	51908921	51915639	hs12.181
chr12	52012655	52019494	hs12.182
chr12	52090843	52096746	hs12.183
chr12	52143754	52148968	hs12.184
chr12	52177308	52182646	hs12.185
chr12	52182782	52188129	hs12.186
chr12	52414983	52420271	hs12.187
chr12	52606397	52623169	hs12.188
chr12	52628503	52660507	hs12.189
chr12	52663366	52716572	hs12.190
chr12	52716621	52721737	hs12.191
chr12	52722328	52744014	hs12.192
chr12	52757405	52763351	hs12.193
chr12	52803635	52810058	hs12.194
chr12	52838054	52843288	hs12.195
chr12	52958322	52967665	hs12.196
chr12	53028817	53034153	hs12.197
chr12	53034795	53040141	hs12.198
chr12	53141701	53146867	hs12.199
chr12	53264797	53271702	hs12.200
chr12	53897077	53902141	hs12.201
chr12	54089731	54095204	hs12.202
chr12	54421758	54426995	hs12.203
chr12	54796285	54803425	hs12.204
chr12	54837457	54844842	hs12.205
chr12	54916091	54925754	hs12.206
chr12	55273897	55279534	hs12.207
chr12	55613708	55620455	hs12.208
chr12	55630252	55638090	hs12.209
chr12	55674448	55679833	hs12.210
chr12	55679932	55686881	hs12.211
chr12	55735058	55741184	hs12.212
chr12	55770558	55775802	hs12.213
chr12	55806354	55814499	hs12.214
chr12	55824930	55830232	hs12.215
chr12	55887895	55904166	hs12.216
chr12	55909397	55925347	hs12.217
chr12	56202308	56211289	hs12.218
chr12	56280128	56288126	hs12.219
chr12	56288433	56297534	hs12.220
chr12	56412337	56422705	hs12.221
chr12	56430628	56437294	hs12.222
chr12	56442769	56447933	hs12.223
chr12	56499691	56505055	hs12.224
chr12	57061268	57067997	hs12.225
chr12	57592555	57602052	hs12.226
chr12	57763775	57769777	hs12.227
chr12	58273626	58278900	hs12.228
chr12	58619111	58625112	hs12.229
chr12	60353891	60358936	hs12.230
chr12	60387930	60393109	hs12.231
chr12	60865008	60874807	hs12.232
chr12	61032812	61038482	hs12.233
chr12	61323491	61328828	hs12.234
chr12	64002973	64009414	hs12.235
chr12	64501698	64513779	hs12.236
chr12	64571929	64577139	hs12.237
chr12	64587478	64592716	hs12.238
chr12	64741390	64746880	hs12.239
chr12	65745383	65751555	hs12.240
chr12	66336940	66344524	hs12.241
chr12	67945952	67955456	hs12.242
chr12	68253877	68260097	hs12.243
chr12	68921630	68927202	hs12.244
chr12	69042507	69050048	hs12.245
chr12	69432306	69439019	hs12.246
chr12	69804705	69809987	hs12.247
chr12	70118276	70126060	hs12.248
chr12	70314004	70319077	hs12.249
chr12	70940973	70946594	hs12.250
chr12	71340853	71346171	hs12.251
chr12	71565874	71572134	hs12.252
chr12	71634290	71640251	hs12.253
chr12	72114870	72122160	hs12.254
chr12	73217142	73223246	hs12.255
chr12	73290927	73296679	hs12.256
chr12	73719846	73727491	hs12.257
chr12	73840589	73845966	hs12.258
chr12	73955973	73961082	hs12.259
chr12	74707831	74713991	hs12.260
chr12	74724711	74730778	hs12.261
chr12	75269563	75275144	hs12.262
chr12	76489484	76496088	hs12.263
chr12	76732054	76738155	hs12.264
chr12	76952413	76959259	hs12.265
chr12	77004106	77009425	hs12.266
chr12	77126343	77131661	hs12.267
chr12	77473927	77479166	hs12.268
chr12	77779408	77791978	hs12.269
chr12	78203409	78208607	hs12.270
chr12	78604551	78610452	hs12.271
chr12	78691181	78697832	hs12.272
chr12	79632606	79640275	hs12.273
chr12	80240046	80246223	hs12.274
chr12	80284810	80293066	hs12.275
chr12	80475281	80480475	hs12.276
chr12	81354177	81359353	hs12.277
chr12	81603252	81611597	hs12.278
chr12	81697818	81705536	hs12.279
chr12	81974918	81980546	hs12.280
chr12	82381450	82386538	hs12.281
chr12	83140043	83145488	hs12.282
chr12	83465537	83471260	hs12.283
chr12	84068992	84074370	hs12.284
chr12	84098640	84104911	hs12.285
chr12	84172224	84178084	hs12.286
chr12	84189618	84200168	hs12.287
chr12	84210005	84215062	hs12.288
chr12	84216298	84222609	hs12.289
chr12	84247440	84254160	hs12.290
chr12	84266072	84271363	hs12.291
chr12	84751325	84756490	hs12.292
chr12	84789828	84795031	hs12.293
chr12	86736112	86741219	hs12.294
chr12	88263506	88272910	hs12.295
chr12	88439580	88445131	hs12.296
chr12	88622614	88629923	hs12.297
chr12	90025918	90031064	hs12.298
chr12	90294216	90301840	hs12.299
chr12	90342815	90348260	hs12.300
chr12	90427616	90434017	hs12.301
chr12	91057436	91066182	hs12.302
chr12	91686143	91694210	hs12.303
chr12	92487432	92495273	hs12.304
chr12	92655278	92661094	hs12.305
chr12	94703994	94710259	hs12.306
chr12	95078964	95084842	hs12.307
chr12	95313901	95320132	hs12.308
chr12	96373740	96386757	hs12.309
chr12	96475877	96482322	hs12.310
chr12	97743127	97748849	hs12.311
chr12	99711074	99716984	hs12.312
chr12	100580131	100586033	hs12.313
chr12	101110668	101116410	hs12.314
chr12	101371914	101376994	hs12.315
chr12	101391319	101399958	hs12.316
chr12	101874924	101881244	hs12.317
chr12	104058142	104063470	hs12.318
chr12	105053148	105058659	hs12.319
chr12	105499323	105506545	hs12.320
chr12	105677311	105683084	hs12.321
chr12	109201739	109207655	hs12.322
chr12	109455140	109460891	hs12.323
chr12	109639883	109645709	hs12.324
chr12	109953955	109961726	hs12.325
chr12	110366552	110372113	hs12.326
chr12	110372409	110378930	hs12.327
chr12	112384023	112392791	hs12.328
chr12	112392965	112403854	hs12.329
chr12	112997604	113002676	hs12.330
chr12	113037111	113042476	hs12.331
chr12	113321520	113336188	hs12.332
chr12	113588910	113594698	hs12.333
chr12	113597255	113617909	hs12.334
chr12	114674228	114682333	hs12.335
chr12	114877930	114883748	hs12.336
chr12	114904473	114910494	hs12.337
chr12	115637993	115644619	hs12.338
chr12	117107178	117113578	hs12.339
chr12	117901646	117907005	hs12.340
chr12	118078569	118084225	hs12.341
chr12	118670422	118675563	hs12.342
chr12	118722138	118727396	hs12.343
chr12	119011959	119019744	hs12.344
chr12	119288111	119294403	hs12.345
chr12	119617614	119624518	hs12.346
chr12	119640353	119646081	hs12.347
chr12	120496174	120503946	hs12.348
chr12	120713767	120719048	hs12.349
chr12	120721567	120731151	hs12.350
chr12	121176773	121181939	hs12.351
chr12	121908442	121914383	hs12.352
chr12	122983720	122989916	hs12.353
chr12	123435504	123440643	hs12.354
chr12	124702587	124710495	hs12.355
chr12	126681026	126686088	hs12.356
chr12	127386398	127391428	hs12.357
chr12	128121697	128130600	hs12.358
chr12	128745935	128751242	hs12.359
chr12	128949338	128955823	hs12.360
chr12	129207466	129218991	hs12.361
chr12	129273041	129278627	hs12.362
chr12	129444302	129450626	hs12.363
chr12	129468236	129476563	hs12.364
chr12	130185817	130192049	hs12.365
chr12	130252742	130259022	hs12.366
chr12	130293762	130298791	hs12.367
chr12	130415918	130421969	hs12.368
chr12	130518875	130524579	hs12.369
chr12	130542798	130548244	hs12.370
chr12	130684268	130692582	hs12.371
chr12	130760752	130766380	hs12.372
chr12	130878373	130883576	hs12.373
chr12	130957815	130963826	hs12.374
chr12	131125348	131131852	hs12.375
chr12	131189415	131196495	hs12.376
chr12	131591800	131599705	hs12.377
chr12	131631723	131640421	hs12.378
chr12	131653070	131661889	hs12.379
chr12	131667137	131672728	hs12.380
chr12	131704793	131713155	hs12.381
chr12	131758359	131764554	hs12.382
chr13	18361544	18368497	hs13.1
chr13	18520000	18525493	hs13.2
chr13	18621899	18626979	hs13.3
chr13	18985016	18990351	hs13.4
chr13	19659246	19669801	hs13.5
chr13	20249208	20255330	hs13.6
chr13	21140573	21150016	hs13.7
chr13	21358641	21365035	hs13.8
chr13	21688827	21694459	hs13.9
chr13	22403894	22409548	hs13.10
chr13	22411333	22416827	hs13.11
chr13	22800328	22812330	hs13.12
chr13	23592848	23598719	hs13.13
chr13	23776066	23781330	hs13.14
chr13	24212923	24220875	hs13.15
chr13	24636902	24647064	hs13.16
chr13	24805465	24812778	hs13.17
chr13	25437308	25442648	hs13.18
chr13	25491545	25499268	hs13.19
chr13	26228855	26234266	hs13.20
chr13	26423538	26431474	hs13.21
chr13	27261555	27268050	hs13.22
chr13	27291978	27299932	hs13.23
chr13	27388904	27395751	hs13.24
chr13	27689745	27695687	hs13.25
chr13	27856613	27862531	hs13.26
chr13	27947027	27952432	hs13.27
chr13	27963995	27970452	hs13.28
chr13	28974614	28991967	hs13.29
chr13	29235189	29241081	hs13.30
chr13	29930765	29940083	hs13.31
chr13	30622719	30628245	hs13.32
chr13	31208822	31215329	hs13.33
chr13	31328874	31335643	hs13.34
chr13	31342959	31348660	hs13.35
chr13	31546794	31552431	hs13.36
chr13	31607576	31612585	hs13.37
chr13	31808313	31813761	hs13.38
chr13	32164093	32169860	hs13.39
chr13	32819949	32825096	hs13.40
chr13	34412339	34419756	hs13.41
chr13	34565484	34570811	hs13.42
chr13	34639384	34644766	hs13.43
chr13	34778625	34783708	hs13.44
chr13	34857869	34863131	hs13.45
chr13	34941260	34954874	hs13.46
chr13	34968797	34974113	hs13.47
chr13	35238317	35249406	hs13.48
chr13	35258812	35266085	hs13.49
chr13	35317391	35324580	hs13.50
chr13	35908669	35915734	hs13.51
chr13	36388807	36396064	hs13.52
chr13	37069093	37077349	hs13.53
chr13	37107588	37113810	hs13.54
chr13	37338116	37345546	hs13.55
chr13	37353311	37360035	hs13.56
chr13	38155864	38168162	hs13.57
chr13	38314246	38319598	hs13.58
[truncated: 7,203 more rows]
