# Supplementary material for: Maintenance of transposon-free regions throughout vertebrate evolution
Source: BMC Genomics. 2007 Dec 20;8:470. doi: 10.1186/1471-2164-8-470 (PMC2241635; doi:10.1186/1471-2164-8-470)
Supplement: Additional File 3 — Chromosomal coordinates of mouse TFRs. A tab delimited text file giving the mm8/NCBI 36 chromosomal coordinates (Chromosome, start, end, ID) for all zebrafish TFRs. This data is also available in a browsable format with direct links to the UCSC genome browser at: [file 1471-2164-8-470-S3.txt]

chr1	3188176	3193416	mm1.1
chr1	3193645	3199937	mm1.2
chr1	3622421	3628700	mm1.3
chr1	3656066	3663269	mm1.4
chr1	4125328	4130790	mm1.5
chr1	4334019	4343220	mm1.6
chr1	5583107	5589866	mm1.7
chr1	5903388	5908573	mm1.8
chr1	6718057	6727319	mm1.9
chr1	6744934	6751997	mm1.10
chr1	6755904	6762401	mm1.11
chr1	6792340	6798201	mm1.12
chr1	6844541	6854211	mm1.13
chr1	9271629	9276966	mm1.14
chr1	9277162	9287585	mm1.15
chr1	9529706	9535383	mm1.16
chr1	9611484	9616637	mm1.17
chr1	9729089	9734364	mm1.18
chr1	10974840	10980512	mm1.19
chr1	11135640	11141760	mm1.20
chr1	11396586	11402409	mm1.21
chr1	11916583	11921727	mm1.22
chr1	12121643	12127506	mm1.23
chr1	12492490	12497851	mm1.24
chr1	12674028	12681169	mm1.25
chr1	12797531	12803404	mm1.26
chr1	12850922	12858032	mm1.27
chr1	12973466	12978701	mm1.28
chr1	13168107	13175906	mm1.29
chr1	13238415	13243581	mm1.30
chr1	13757196	13762749	mm1.31
chr1	13929982	13935615	mm1.32
chr1	14168116	14173405	mm1.33
chr1	14175417	14180808	mm1.34
chr1	14227135	14232289	mm1.35
chr1	14285908	14299381	mm1.36
chr1	14333101	14338172	mm1.37
chr1	14486521	14499730	mm1.38
chr1	14652402	14658670	mm1.39
chr1	14738392	14743812	mm1.40
chr1	14754703	14762022	mm1.41
chr1	14859230	14865660	mm1.42
chr1	14881335	14890646	mm1.43
chr1	15187916	15192946	mm1.44
chr1	15295698	15304285	mm1.45
chr1	15304339	15312641	mm1.46
chr1	15693959	15699792	mm1.47
chr1	15701924	15709244	mm1.48
chr1	16087488	16094056	mm1.49
chr1	16095248	16103369	mm1.50
chr1	16115594	16120702	mm1.51
chr1	16212398	16217461	mm1.52
chr1	17080759	17086316	mm1.53
chr1	17113107	17120089	mm1.54
chr1	17379458	17386084	mm1.55
chr1	17727752	17733470	mm1.56
chr1	17746197	17751700	mm1.57
chr1	18290020	18298044	mm1.58
chr1	18335377	18340522	mm1.59
chr1	18363736	18371613	mm1.60
chr1	18446292	18451324	mm1.61
chr1	18959665	18966146	mm1.62
chr1	19081837	19101240	mm1.63
chr1	19149299	19154612	mm1.64
chr1	19190021	19208106	mm1.65
chr1	19215144	19224391	mm1.66
chr1	19548598	19553672	mm1.67
chr1	19752632	19758191	mm1.68
chr1	19847002	19856232	mm1.69
chr1	19862469	19867952	mm1.70
chr1	19932959	19938032	mm1.71
chr1	20116136	20121322	mm1.72
chr1	20204364	20210147	mm1.73
chr1	20568235	20573902	mm1.74
chr1	20714433	20719686	mm1.75
chr1	20981223	20987239	mm1.76
chr1	21058339	21065633	mm1.77
chr1	21159769	21164901	mm1.78
chr1	21614587	21620927	mm1.79
chr1	21932950	21938130	mm1.80
chr1	21941835	21949596	mm1.81
chr1	22270373	22275919	mm1.82
chr1	22378092	22387151	mm1.83
chr1	22387526	22394214	mm1.84
chr1	22394401	22401919	mm1.85
chr1	22485567	22491815	mm1.86
chr1	22753683	22761762	mm1.87
chr1	23126829	23133461	mm1.88
chr1	23223262	23231163	mm1.89
chr1	23397487	23403640	mm1.90
chr1	23602548	23610098	mm1.91
chr1	23715014	23722540	mm1.92
chr1	23798584	23804701	mm1.93
chr1	24146938	24152212	mm1.94
chr1	24183105	24190511	mm1.95
chr1	24211434	24223002	mm1.96
chr1	24510655	24515791	mm1.97
chr1	24536305	24546842	mm1.98
chr1	25011432	25018068	mm1.99
chr1	25018257	25023884	mm1.100
chr1	25047879	25052921	mm1.101
chr1	25129996	25135547	mm1.102
chr1	25169421	25175699	mm1.103
chr1	25613837	25619386	mm1.104
chr1	25639169	25645114	mm1.105
chr1	25647891	25653004	mm1.106
chr1	25718201	25724332	mm1.107
chr1	25767209	25777879	mm1.108
chr1	26101782	26106915	mm1.109
chr1	26867296	26873898	mm1.110
chr1	26979463	26984502	mm1.111
chr1	26997328	27003911	mm1.112
chr1	28272394	28277695	mm1.113
chr1	28661328	28666409	mm1.114
chr1	28905472	28910839	mm1.115
chr1	29492342	29497679	mm1.116
chr1	30889049	30897237	mm1.117
chr1	31147401	31152882	mm1.118
chr1	32112827	32120268	mm1.119
chr1	32139100	32147026	mm1.120
chr1	32601431	32606714	mm1.121
chr1	32770358	32776881	mm1.122
chr1	32984502	32990180	mm1.123
chr1	33682686	33687843	mm1.124
chr1	33849023	33854760	mm1.125
chr1	33954325	33960965	mm1.126
chr1	34057608	34063339	mm1.127
chr1	34063454	34070135	mm1.128
chr1	34129425	34138827	mm1.129
chr1	34178059	34185735	mm1.130
chr1	34193180	34198942	mm1.131
chr1	34219623	34224864	mm1.132
chr1	34478968	34484409	mm1.133
chr1	34558034	34564213	mm1.134
chr1	34693659	34699399	mm1.135
chr1	34745889	34752624	mm1.136
chr1	34753726	34762183	mm1.137
chr1	35749750	35756667	mm1.138
chr1	36011699	36016869	mm1.139
chr1	36287706	36294451	mm1.140
chr1	36490887	36505108	mm1.141
chr1	36513686	36520359	mm1.142
chr1	36736012	36742570	mm1.143
chr1	37109446	37116895	mm1.144
chr1	37308330	37314724	mm1.145
chr1	37319415	37326047	mm1.146
chr1	37339135	37345096	mm1.147
chr1	37347286	37354052	mm1.148
chr1	37606471	37612392	mm1.149
chr1	37992683	38000009	mm1.150
chr1	38023494	38028570	mm1.151
chr1	38028978	38034753	mm1.152
chr1	38198397	38203977	mm1.153
chr1	38298500	38304549	mm1.154
chr1	38339046	38344228	mm1.155
chr1	38344931	38352300	mm1.156
chr1	38454106	38462057	mm1.157
chr1	38477925	38486477	mm1.158
chr1	38569774	38575009	mm1.159
chr1	38710279	38715890	mm1.160
chr1	39134315	39141984	mm1.161
chr1	39885254	39890352	mm1.162
chr1	39890420	39896256	mm1.163
chr1	39904262	39910749	mm1.164
chr1	39942895	39951588	mm1.165
chr1	39953889	39960181	mm1.166
chr1	39966112	39973615	mm1.167
chr1	40268327	40274458	mm1.168
chr1	40421039	40426548	mm1.169
chr1	40490427	40495909	mm1.170
chr1	40530465	40535944	mm1.171
chr1	40624165	40632464	mm1.172
chr1	40676659	40681816	mm1.173
chr1	40731461	40736601	mm1.174
chr1	40900231	40906865	mm1.175
chr1	40914309	40919760	mm1.176
chr1	40942510	40948912	mm1.177
chr1	40970372	40975820	mm1.178
chr1	41062996	41070064	mm1.179
chr1	41099419	41105018	mm1.180
chr1	41210724	41218689	mm1.181
chr1	41225265	41230639	mm1.182
chr1	41244985	41250352	mm1.183
chr1	41368234	41378378	mm1.184
chr1	41454548	41459916	mm1.185
chr1	41501601	41506750	mm1.186
chr1	41593039	41598843	mm1.187
chr1	41603762	41609234	mm1.188
chr1	41617104	41622717	mm1.189
chr1	41686364	41695012	mm1.190
chr1	41751281	41761719	mm1.191
chr1	41828799	41840102	mm1.192
chr1	41922239	41929711	mm1.193
chr1	42039753	42044817	mm1.194
chr1	42093422	42100543	mm1.195
chr1	42150141	42155522	mm1.196
chr1	42182701	42189626	mm1.197
chr1	42197792	42210605	mm1.198
chr1	42294013	42301900	mm1.199
chr1	42306871	42314827	mm1.200
chr1	42430925	42438838	mm1.201
chr1	42482900	42488932	mm1.202
chr1	42569164	42574935	mm1.203
chr1	42616951	42646297	mm1.204
chr1	42646411	42659947	mm1.205
chr1	42683357	42689343	mm1.206
chr1	42839379	42845237	mm1.207
chr1	43111536	43119426	mm1.208
chr1	43999925	44020880	mm1.209
chr1	44155931	44164740	mm1.210
chr1	45253028	45259010	mm1.211
chr1	45263589	45271916	mm1.212
chr1	45287038	45295960	mm1.213
chr1	45326364	45331605	mm1.214
chr1	45335297	45341596	mm1.215
chr1	45361259	45367683	mm1.216
chr1	45867092	45872211	mm1.217
chr1	45962702	45972077	mm1.218
chr1	46066946	46071971	mm1.219
chr1	46749520	46756945	mm1.220
chr1	46868185	46873232	mm1.221
chr1	47156234	47161744	mm1.222
chr1	47231428	47237493	mm1.223
chr1	47306088	47312640	mm1.224
chr1	47356206	47362219	mm1.225
chr1	47387166	47395132	mm1.226
chr1	47546204	47552720	mm1.227
chr1	47750671	47756309	mm1.228
chr1	47793933	47799443	mm1.229
chr1	47891049	47896256	mm1.230
chr1	48823087	48829629	mm1.231
chr1	48963729	48969021	mm1.232
chr1	49042066	49047624	mm1.233
chr1	49331884	49337563	mm1.234
chr1	50014378	50019474	mm1.235
chr1	50513171	50518751	mm1.236
chr1	50557484	50563294	mm1.237
chr1	50868185	50877537	mm1.238
chr1	50881380	50887553	mm1.239
chr1	50905334	50910972	mm1.240
chr1	50921590	50928549	mm1.241
chr1	51124014	51131981	mm1.242
chr1	51153250	51158743	mm1.243
chr1	51244176	51249708	mm1.244
chr1	51721821	51727491	mm1.245
chr1	51828917	51834921	mm1.246
chr1	52043275	52048354	mm1.247
chr1	52096271	52102341	mm1.248
chr1	52109517	52114755	mm1.249
chr1	52127629	52133562	mm1.250
chr1	52432964	52438263	mm1.251
chr1	52441898	52449096	mm1.252
chr1	52664679	52669692	mm1.253
chr1	52669800	52675150	mm1.254
chr1	53004492	53010105	mm1.255
chr1	53138868	53144161	mm1.256
chr1	53704237	53711145	mm1.257
chr1	53750958	53758106	mm1.258
chr1	54589619	54597023	mm1.259
chr1	54677192	54683783	mm1.260
chr1	54791433	54800536	mm1.261
chr1	55770083	55775510	mm1.262
chr1	55833959	55845157	mm1.263
chr1	55858214	55863417	mm1.264
chr1	55887662	55893551	mm1.265
chr1	55938449	55943883	mm1.266
chr1	56112360	56117462	mm1.267
chr1	56119022	56127336	mm1.268
chr1	56189898	56198727	mm1.269
chr1	56275905	56281464	mm1.270
chr1	56303834	56311802	mm1.271
chr1	56421580	56426713	mm1.272
chr1	56736531	56741976	mm1.273
chr1	56755478	56764279	mm1.274
chr1	56777008	56782111	mm1.275
chr1	56828563	56834997	mm1.276
chr1	56866763	56874281	mm1.277
chr1	56907478	56930436	mm1.278
chr1	56980947	56986188	mm1.279
chr1	57023163	57030527	mm1.280
chr1	57039607	57045442	mm1.281
chr1	57202833	57212533	mm1.282
chr1	57858020	57864207	mm1.283
chr1	58007690	58013501	mm1.284
chr1	58120809	58126891	mm1.285
chr1	58947052	58953207	mm1.286
chr1	59424310	59430519	mm1.287
chr1	60427934	60436240	mm1.288
chr1	60982537	60988290	mm1.289
chr1	61115888	61123041	mm1.290
chr1	61147618	61154104	mm1.291
chr1	61207366	61212647	mm1.292
chr1	61237089	61244554	mm1.293
chr1	61653857	61660494	mm1.294
chr1	61727762	61733032	mm1.295
chr1	61734714	61739909	mm1.296
chr1	61782433	61788946	mm1.297
chr1	61868819	61875104	mm1.298
chr1	61913282	61919457	mm1.299
chr1	61948859	61955934	mm1.300
chr1	62004708	62011946	mm1.301
chr1	62086203	62092709	mm1.302
chr1	62092932	62098910	mm1.303
chr1	62114663	62121057	mm1.304
chr1	62134174	62140960	mm1.305
chr1	62337040	62342773	mm1.306
chr1	62384851	62389901	mm1.307
chr1	62447065	62455907	mm1.308
chr1	62489705	62500981	mm1.309
chr1	62633658	62643346	mm1.310
chr1	62680336	62689175	mm1.311
chr1	62701005	62707040	mm1.312
chr1	62718861	62725074	mm1.313
chr1	62729775	62737207	mm1.314
chr1	62838774	62845194	mm1.315
chr1	62982001	62993527	mm1.316
chr1	63236644	63245495	mm1.317
chr1	63378351	63384884	mm1.318
chr1	63481733	63489104	mm1.319
chr1	63524444	63531376	mm1.320
chr1	63663851	63672994	mm1.321
chr1	63962132	63970887	mm1.322
chr1	63972589	63977790	mm1.323
chr1	64022027	64028126	mm1.324
chr1	64047306	64057804	mm1.325
chr1	64222282	64228439	mm1.326
chr1	64531347	64537978	mm1.327
chr1	64623845	64629402	mm1.328
chr1	64663901	64673953	mm1.329
chr1	64736686	64742128	mm1.330
chr1	64848670	64854442	mm1.331
chr1	66107880	66112913	mm1.332
chr1	66253157	66258493	mm1.333
chr1	66318853	66324074	mm1.334
chr1	66342569	66349573	mm1.335
chr1	66362379	66369669	mm1.336
chr1	66458348	66463761	mm1.337
chr1	66518572	66524065	mm1.338
chr1	66616997	66622818	mm1.339
chr1	66626546	66632923	mm1.340
chr1	66646911	66662183	mm1.341
chr1	66871357	66879154	mm1.342
chr1	67073806	67079264	mm1.343
chr1	67099446	67104745	mm1.344
chr1	67108798	67114508	mm1.345
chr1	67136032	67143928	mm1.346
chr1	67490125	67498222	mm1.347
chr1	67962685	67974039	mm1.348
chr1	67978630	67985437	mm1.349
chr1	68237091	68242321	mm1.350
chr1	68313894	68319056	mm1.351
chr1	68734782	68744147	mm1.352
chr1	68752081	68758647	mm1.353
chr1	68977913	68985713	mm1.354
chr1	69018687	69023917	mm1.355
chr1	69031656	69045809	mm1.356
chr1	69061934	69069175	mm1.357
chr1	69178018	69183604	mm1.358
chr1	69235146	69241273	mm1.359
chr1	69387992	69393142	mm1.360
chr1	69431435	69438720	mm1.361
chr1	69461456	69473912	mm1.362
chr1	69595638	69602324	mm1.363
chr1	69613210	69623135	mm1.364
chr1	69690881	69696051	mm1.365
chr1	70212861	70220192	mm1.366
chr1	70424185	70430336	mm1.367
chr1	70461964	70470727	mm1.368
chr1	70554120	70562153	mm1.369
chr1	70656335	70663961	mm1.370
chr1	70678959	70685623	mm1.371
chr1	70812052	70818811	mm1.372
chr1	71005997	71012846	mm1.373
chr1	71175175	71182736	mm1.374
chr1	71192165	71200290	mm1.375
chr1	71280706	71286089	mm1.376
chr1	71286196	71291479	mm1.377
chr1	71307050	71313683	mm1.378
chr1	71543558	71548908	mm1.379
chr1	71851894	71856998	mm1.380
chr1	72446833	72452072	mm1.381
chr1	72465277	72472024	mm1.382
chr1	72528283	72535592	mm1.383
chr1	72755939	72761519	mm1.384
chr1	72788670	72796053	mm1.385
chr1	72802822	72812554	mm1.386
chr1	73092207	73097769	mm1.387
chr1	73114245	73122575	mm1.388
chr1	73204992	73210282	mm1.389
chr1	73266017	73271848	mm1.390
chr1	73346358	73352214	mm1.391
chr1	73489164	73495387	mm1.392
chr1	73682106	73687156	mm1.393
chr1	73737052	73742403	mm1.394
chr1	73748856	73754477	mm1.395
chr1	73843203	73851139	mm1.396
chr1	73874717	73881003	mm1.397
chr1	73892524	73898303	mm1.398
chr1	73927572	73933095	mm1.399
chr1	74210960	74216860	mm1.400
chr1	74324468	74329696	mm1.401
chr1	74367804	74373466	mm1.402
chr1	74628533	74634213	mm1.403
chr1	74700500	74708176	mm1.404
chr1	74724230	74731979	mm1.405
chr1	74786328	74793242	mm1.406
chr1	74813837	74821281	mm1.407
chr1	74827792	74833502	mm1.408
chr1	74834855	74841644	mm1.409
chr1	74877863	74885934	mm1.410
chr1	75095560	75103133	mm1.411
chr1	75126457	75132191	mm1.412
chr1	75264042	75269768	mm1.413
chr1	75325948	75337471	mm1.414
chr1	75354312	75360172	mm1.415
chr1	75428720	75441424	mm1.416
chr1	75910586	75915818	mm1.417
chr1	76273217	76278785	mm1.418
chr1	76774506	76780616	mm1.419
chr1	76794690	76799742	mm1.420
chr1	76816735	76821763	mm1.421
chr1	76929117	76935280	mm1.422
chr1	77140249	77145914	mm1.423
chr1	77186584	77194260	mm1.424
chr1	77261571	77269799	mm1.425
chr1	77303376	77309089	mm1.426
chr1	77387457	77400846	mm1.427
chr1	77421047	77430048	mm1.428
chr1	78019127	78032193	mm1.429
chr1	78053671	78059347	mm1.430
chr1	78068868	78088657	mm1.431
chr1	79311337	79320400	mm1.432
chr1	79699692	79704937	mm1.433
chr1	80159784	80167979	mm1.434
chr1	80451051	80456105	mm1.435
chr1	80504255	80510007	mm1.436
chr1	80512672	80517743	mm1.437
chr1	80586752	80593063	mm1.438
chr1	80677468	80683200	mm1.439
chr1	80729959	80735561	mm1.440
chr1	80951245	80961026	mm1.441
chr1	80966152	80980220	mm1.442
chr1	81199014	81205194	mm1.443
chr1	81213176	81221467	mm1.444
chr1	81673715	81678997	mm1.445
chr1	81852306	81858591	mm1.446
chr1	81878176	81883426	mm1.447
chr1	81907414	81912549	mm1.448
chr1	82111362	82117551	mm1.449
chr1	82161046	82174857	mm1.450
chr1	82263750	82268895	mm1.451
chr1	82318234	82323309	mm1.452
chr1	82354882	82359991	mm1.453
chr1	82771479	82776710	mm1.454
chr1	82935905	82942983	mm1.455
chr1	83141122	83146870	mm1.456
chr1	83151466	83160122	mm1.457
chr1	83709873	83715885	mm1.458
chr1	83845567	83850808	mm1.459
chr1	83930466	83936743	mm1.460
chr1	84063043	84069163	mm1.461
chr1	84159625	84166418	mm1.462
chr1	84181648	84187302	mm1.463
chr1	85073777	85079661	mm1.464
chr1	85205293	85211250	mm1.465
chr1	87259578	87265454	mm1.466
chr1	87353550	87358799	mm1.467
chr1	87476344	87482220	mm1.468
chr1	87678913	87686216	mm1.469
chr1	87724717	87731139	mm1.470
chr1	87766932	87773162	mm1.471
chr1	88134028	88141045	mm1.472
chr1	88355073	88362729	mm1.473
chr1	88498498	88503709	mm1.474
chr1	88504471	88510477	mm1.475
chr1	88599491	88605310	mm1.476
chr1	88865044	88880265	mm1.477
chr1	88975936	88981370	mm1.478
chr1	88981589	88990258	mm1.479
chr1	89012603	89018585	mm1.480
chr1	89234598	89239773	mm1.481
chr1	89277362	89282541	mm1.482
chr1	89300321	89307495	mm1.483
chr1	89753817	89759328	mm1.484
chr1	89771214	89777954	mm1.485
chr1	89852528	89857995	mm1.486
chr1	90042664	90048248	mm1.487
chr1	90090164	90095165	mm1.488
chr1	90528731	90535222	mm1.489
chr1	90981883	90987084	mm1.490
chr1	91377412	91383191	mm1.491
chr1	91385851	91392569	mm1.492
chr1	91399563	91404575	mm1.493
chr1	91437710	91443107	mm1.494
chr1	91449200	91454378	mm1.495
chr1	91497556	91504971	mm1.496
chr1	91529361	91536446	mm1.497
chr1	91660026	91668038	mm1.498
chr1	91673120	91682450	mm1.499
chr1	91719598	91727803	mm1.500
chr1	91750403	91768097	mm1.501
chr1	92031370	92037304	mm1.502
chr1	92037415	92042471	mm1.503
chr1	92078512	92083819	mm1.504
chr1	92087839	92092983	mm1.505
chr1	92563996	92569087	mm1.506
chr1	92637664	92642666	mm1.507
chr1	92650215	92659778	mm1.508
chr1	92736554	92741837	mm1.509
chr1	92942237	92948051	mm1.510
chr1	93006342	93013566	mm1.511
chr1	93034404	93042855	mm1.512
chr1	93168685	93173714	mm1.513
chr1	93195047	93204763	mm1.514
chr1	93240652	93246298	mm1.515
chr1	93264679	93271463	mm1.516
chr1	93322314	93328672	mm1.517
chr1	93482469	93490484	mm1.518
chr1	93586645	93591723	mm1.519
chr1	93629819	93638311	mm1.520
chr1	93660259	93665460	mm1.521
chr1	93674901	93680005	mm1.522
chr1	93701156	93706338	mm1.523
chr1	93748901	93754519	mm1.524
chr1	93755720	93767307	mm1.525
chr1	93791691	93801044	mm1.526
chr1	93805543	93811137	mm1.527
chr1	93813761	93819854	mm1.528
chr1	93891586	93897841	mm1.529
chr1	93915906	93922507	mm1.530
chr1	93997263	94006766	mm1.531
chr1	94006962	94012473	mm1.532
chr1	94184679	94192749	mm1.533
chr1	94321027	94327670	mm1.534
chr1	94415400	94421243	mm1.535
chr1	94424203	94429775	mm1.536
chr1	94435424	94440854	mm1.537
chr1	94466139	94471155	mm1.538
chr1	94567794	94574064	mm1.539
chr1	94616317	94622611	mm1.540
chr1	94656907	94670491	mm1.541
chr1	94676182	94693202	mm1.542
chr1	94744317	94752008	mm1.543
chr1	94772043	94780518	mm1.544
chr1	94808761	94814892	mm1.545
chr1	94835126	94840205	mm1.546
chr1	94844330	94849632	mm1.547
chr1	94851210	94859018	mm1.548
chr1	94861391	94869322	mm1.549
chr1	94869444	94883586	mm1.550
chr1	94889764	94901220	mm1.551
chr1	94901785	94910567	mm1.552
chr1	94928580	94933673	mm1.553
chr1	94967653	94973227	mm1.554
chr1	94981352	94994418	mm1.555
chr1	95003094	95012316	mm1.556
chr1	95017283	95022511	mm1.557
chr1	95028843	95034178	mm1.558
chr1	95037539	95049367	mm1.559
chr1	95058803	95064737	mm1.560
chr1	95087798	95093385	mm1.561
chr1	95110505	95119079	mm1.562
chr1	95149524	95155208	mm1.563
chr1	95869473	95875177	mm1.564
chr1	97417134	97423744	mm1.565
chr1	97445104	97450283	mm1.566
chr1	97474857	97480742	mm1.567
chr1	97483600	97500357	mm1.568
chr1	98189198	98195575	mm1.569
chr1	99487890	99492891	mm1.570
chr1	99543054	99549463	mm1.571
chr1	99677432	99683974	mm1.572
chr1	99803398	99810802	mm1.573
chr1	100549176	100555230	mm1.574
chr1	101600606	101608675	mm1.575
chr1	104650333	104655698	mm1.576
chr1	105249407	105257768	mm1.577
chr1	106052063	106058658	mm1.578
chr1	106086624	106092028	mm1.579
chr1	107003202	107008222	mm1.580
chr1	107180131	107185181	mm1.581
chr1	107815446	107824035	mm1.582
chr1	107855409	107862187	mm1.583
chr1	107998155	108007763	mm1.584
chr1	108168329	108174299	mm1.585
chr1	108218056	108225143	mm1.586
chr1	108365515	108371321	mm1.587
chr1	108410339	108415984	mm1.588
chr1	108532746	108543561	mm1.589
chr1	108710318	108717763	mm1.590
chr1	108844449	108854413	mm1.591
chr1	108905148	108912588	mm1.592
chr1	108981319	108987765	mm1.593
chr1	109097980	109105007	mm1.594
chr1	109115064	109120178	mm1.595
chr1	109271840	109277417	mm1.596
chr1	109540294	109545301	mm1.597
chr1	109728820	109734200	mm1.598
chr1	110201008	110207632	mm1.599
chr1	110510696	110515799	mm1.600
chr1	110596899	110602834	mm1.601
chr1	111046950	111053085	mm1.602
chr1	111338954	111345720	mm1.603
chr1	111658943	111664147	mm1.604
chr1	111725550	111731327	mm1.605
chr1	111737064	111742584	mm1.606
chr1	111809026	111816118	mm1.607
chr1	111816208	111823607	mm1.608
chr1	111823717	111828744	mm1.609
chr1	113211278	113216587	mm1.610
chr1	113311079	113316440	mm1.611
chr1	113680296	113695415	mm1.612
chr1	113807561	113813076	mm1.613
chr1	113876732	113881742	mm1.614
chr1	114205040	114210423	mm1.615
chr1	117510401	117517960	mm1.616
chr1	117606536	117611791	mm1.617
chr1	118407258	118415389	mm1.618
chr1	120873891	120882396	mm1.619
chr1	121242726	121252815	mm1.620
chr1	121479749	121487664	mm1.621
chr1	121660939	121666104	mm1.622
chr1	122422058	122438979	mm1.623
chr1	122439111	122444583	mm1.624
chr1	122448236	122453764	mm1.625
chr1	123003593	123008701	mm1.626
chr1	125868377	125876115	mm1.627
chr1	127736649	127743688	mm1.628
chr1	127851320	127856696	mm1.629
chr1	128286554	128291596	mm1.630
chr1	129502299	129508284	mm1.631
chr1	129628850	129636206	mm1.632
chr1	130415593	130421131	mm1.633
chr1	131098814	131104732	mm1.634
chr1	131995363	132001708	mm1.635
chr1	132516096	132521136	mm1.636
chr1	132532786	132538282	mm1.637
chr1	132541885	132548565	mm1.638
chr1	132625379	132631310	mm1.639
chr1	132671377	132679182	mm1.640
chr1	132844533	132852883	mm1.641
chr1	133158806	133164943	mm1.642
chr1	133350452	133357179	mm1.643
chr1	133556245	133561964	mm1.644
chr1	133654135	133660044	mm1.645
chr1	134016385	134023034	mm1.646
chr1	134026760	134034461	mm1.647
chr1	134155897	134162069	mm1.648
chr1	134197247	134203505	mm1.649
chr1	134206651	134214770	mm1.650
chr1	134214923	134220072	mm1.651
chr1	134404423	134427100	mm1.652
chr1	134455088	134460151	mm1.653
chr1	134564896	134570547	mm1.654
chr1	134763305	134769806	mm1.655
chr1	135123101	135128751	mm1.656
chr1	135208795	135215103	mm1.657
chr1	135484093	135489281	mm1.658
chr1	135518531	135526594	mm1.659
chr1	135730677	135738752	mm1.660
chr1	135891404	135898117	mm1.661
chr1	136009261	136014345	mm1.662
chr1	136105542	136110796	mm1.663
chr1	136561653	136567538	mm1.664
chr1	136567724	136575875	mm1.665
chr1	136589455	136595293	mm1.666
chr1	136599882	136605430	mm1.667
chr1	137633079	137638562	mm1.668
chr1	137659261	137666346	mm1.669
chr1	137724832	137730507	mm1.670
chr1	137731315	137737631	mm1.671
chr1	137782135	137788650	mm1.672
chr1	137843189	137849141	mm1.673
chr1	137866348	137871865	mm1.674
chr1	137947548	137952563	mm1.675
chr1	137961925	137967249	mm1.676
chr1	137987276	137995588	mm1.677
chr1	138039727	138047322	mm1.678
chr1	138094284	138099521	mm1.679
chr1	138439221	138446948	mm1.680
chr1	138658711	138663842	mm1.681
chr1	138754874	138768039	mm1.682
chr1	139128847	139136944	mm1.683
chr1	139287902	139293261	mm1.684
chr1	139450641	139456035	mm1.685
chr1	139601646	139606668	mm1.686
chr1	139708383	139713531	mm1.687
chr1	139713750	139720613	mm1.688
chr1	139741188	139749757	mm1.689
chr1	139767006	139773822	mm1.690
chr1	139779131	139784509	mm1.691
chr1	139856392	139862236	mm1.692
chr1	139878329	139883702	mm1.693
chr1	139932812	139939165	mm1.694
chr1	139963922	139970163	mm1.695
chr1	139982150	139992816	mm1.696
chr1	140141138	140146351	mm1.697
chr1	140160255	140165340	mm1.698
chr1	140191740	140199212	mm1.699
chr1	140311142	140322702	mm1.700
chr1	140374204	140379438	mm1.701
chr1	140410024	140415196	mm1.702
chr1	140437791	140443742	mm1.703
chr1	140578656	140584866	mm1.704
chr1	140596513	140601590	mm1.705
chr1	140640172	140666490	mm1.706
chr1	140851969	140859275	mm1.707
chr1	140894720	140904197	mm1.708
chr1	140904369	140913117	mm1.709
chr1	141019429	141026998	mm1.710
chr1	141237897	141243453	mm1.711
chr1	141293661	141299448	mm1.712
chr1	142059499	142064737	mm1.713
chr1	142106901	142112716	mm1.714
chr1	142162538	142168048	mm1.715
chr1	142363247	142370604	mm1.716
chr1	142389091	142395666	mm1.717
chr1	142425807	142433169	mm1.718
chr1	145362657	145368233	mm1.719
chr1	145404563	145411642	mm1.720
chr1	145614385	145620153	mm1.721
chr1	145633111	145638458	mm1.722
chr1	145758983	145771426	mm1.723
chr1	146325247	146330435	mm1.724
chr1	146824075	146829373	mm1.725
chr1	146984939	146990767	mm1.726
chr1	147520962	147527030	mm1.727
chr1	148252689	148265647	mm1.728
chr1	148269491	148278877	mm1.729
chr1	148400982	148407447	mm1.730
chr1	148486271	148493353	mm1.731
chr1	148780516	148786714	mm1.732
chr1	149640627	149646636	mm1.733
chr1	150424193	150430242	mm1.734
chr1	151030684	151038471	mm1.735
chr1	151086558	151092174	mm1.736
chr1	151860525	151865578	mm1.737
chr1	152215055	152224750	mm1.738
chr1	152364213	152370683	mm1.739
chr1	152434885	152440735	mm1.740
chr1	152511833	152517138	mm1.741
chr1	152633170	152641450	mm1.742
chr1	152676490	152684257	mm1.743
chr1	152703251	152709237	mm1.744
chr1	153477833	153486005	mm1.745
chr1	153646403	153652026	mm1.746
chr1	153652092	153657176	mm1.747
chr1	153747051	153752370	mm1.748
chr1	153848789	153853932	mm1.749
chr1	154124832	154130014	mm1.750
chr1	154268302	154282636	mm1.751
chr1	154282862	154288934	mm1.752
chr1	154662254	154667369	mm1.753
chr1	155426859	155432110	mm1.754
chr1	155513964	155519236	mm1.755
chr1	155936707	155943121	mm1.756
chr1	156151629	156161574	mm1.757
chr1	156167846	156181883	mm1.758
chr1	156205858	156211401	mm1.759
chr1	156231822	156237681	mm1.760
chr1	156446804	156452057	mm1.761
chr1	156460284	156465685	mm1.762
chr1	156485284	156490684	mm1.763
chr1	156511652	156517877	mm1.764
chr1	156858249	156863723	mm1.765
chr1	156973966	156980710	mm1.766
chr1	156994387	157001975	mm1.767
chr1	157037696	157043624	mm1.768
chr1	157288215	157293949	mm1.769
chr1	157460100	157468400	mm1.770
chr1	157479987	157486480	mm1.771
chr1	157494309	157506014	mm1.772
chr1	157537331	157542427	mm1.773
chr1	157605260	157611290	mm1.774
chr1	158476991	158482748	mm1.775
chr1	158640478	158646687	mm1.776
chr1	159014931	159020940	mm1.777
chr1	159392994	159398538	mm1.778
chr1	159557515	159564196	mm1.779
chr1	159882011	159888603	mm1.780
chr1	160032121	160037560	mm1.781
chr1	160111726	160117664	mm1.782
chr1	160187645	160205019	mm1.783
chr1	160500411	160507444	mm1.784
chr1	160507564	160513034	mm1.785
chr1	160546572	160552879	mm1.786
chr1	160619768	160625169	mm1.787
chr1	160653151	160658480	mm1.788
chr1	160789467	160800349	mm1.789
chr1	161319093	161325221	mm1.790
chr1	161439342	161445688	mm1.791
chr1	161468264	161473373	mm1.792
chr1	161529667	161535903	mm1.793
chr1	161570239	161580908	mm1.794
chr1	161652106	161657246	mm1.795
chr1	161694679	161705171	mm1.796
chr1	161722681	161729323	mm1.797
chr1	162143061	162149362	mm1.798
chr1	162379897	162385293	mm1.799
chr1	162411356	162417420	mm1.800
chr1	162805626	162812097	mm1.801
chr1	162870257	162875355	mm1.802
chr1	163003778	163008941	mm1.803
chr1	163277799	163283260	mm1.804
chr1	163673270	163678645	mm1.805
chr1	163797225	163804752	mm1.806
chr1	163822836	163830788	mm1.807
chr1	163834281	163839728	mm1.808
chr1	163840199	163845921	mm1.809
chr1	163978258	163984206	mm1.810
chr1	164051296	164063900	mm1.811
chr1	164508272	164513680	mm1.812
chr1	165029133	165036051	mm1.813
chr1	165083547	165090343	mm1.814
chr1	165116328	165123643	mm1.815
chr1	165141425	165155294	mm1.816
chr1	165194108	165199954	mm1.817
chr1	165218325	165223644	mm1.818
chr1	165274942	165281834	mm1.819
chr1	165393104	165399007	mm1.820
chr1	165535536	165542818	mm1.821
chr1	165748523	165753828	mm1.822
chr1	166288947	166297432	mm1.823
chr1	166656391	166662151	mm1.824
chr1	166847008	166852257	mm1.825
chr1	166986844	166991992	mm1.826
chr1	166993608	166999110	mm1.827
chr1	167427351	167432728	mm1.828
chr1	167699947	167714054	mm1.829
chr1	167765907	167772803	mm1.830
chr1	167833259	167841373	mm1.831
chr1	167932656	167938852	mm1.832
chr1	168083890	168088964	mm1.833
chr1	168089084	168094562	mm1.834
chr1	168836036	168841159	mm1.835
chr1	169524041	169536030	mm1.836
chr1	169549134	169555483	mm1.837
chr1	169985479	169996159	mm1.838
chr1	170002200	170007360	mm1.839
chr1	170019118	170024720	mm1.840
chr1	170066400	170071622	mm1.841
chr1	170076531	170084809	mm1.842
chr1	170124159	170129330	mm1.843
chr1	170140964	170147370	mm1.844
chr1	170157799	170163677	mm1.845
chr1	170190580	170195974	mm1.846
chr1	170248142	170256457	mm1.847
chr1	170259626	170269801	mm1.848
chr1	170520620	170525821	mm1.849
chr1	171218660	171226317	mm1.850
chr1	171236535	171242697	mm1.851
chr1	171513200	171519711	mm1.852
chr1	171528310	171533454	mm1.853
chr1	171687861	171693282	mm1.854
chr1	171807172	171815767	mm1.855
chr1	171820193	171825939	mm1.856
chr1	172159599	172166344	mm1.857
chr1	172905811	172911320	mm1.858
chr1	172913444	172918922	mm1.859
chr1	173052529	173059730	mm1.860
chr1	173083108	173090085	mm1.861
chr1	173115396	173120889	mm1.862
chr1	173219913	173225205	mm1.863
chr1	173837268	173842355	mm1.864
chr1	173860636	173866355	mm1.865
chr1	173900875	173907270	mm1.866
chr1	174038638	174045802	mm1.867
chr1	174054347	174059904	mm1.868
chr1	174175589	174181167	mm1.869
chr1	174318147	174323430	mm1.870
chr1	174326722	174340804	mm1.871
chr1	174385929	174390971	mm1.872
chr1	174391082	174396776	mm1.873
chr1	174638951	174644335	mm1.874
chr1	174932048	174937087	mm1.875
chr1	175164368	175172539	mm1.876
chr1	175191395	175206685	mm1.877
chr1	175222699	175229623	mm1.878
chr1	175563034	175569363	mm1.879
chr1	175616850	175622153	mm1.880
chr1	175762876	175768239	mm1.881
chr1	175807821	175813060	mm1.882
chr1	175902869	175907923	mm1.883
chr1	175988085	175993614	mm1.884
chr1	176047154	176053472	mm1.885
chr1	176277124	176282836	mm1.886
chr1	176448837	176454038	mm1.887
chr1	176474541	176479726	mm1.888
chr1	176711139	176716183	mm1.889
chr1	176859664	176866357	mm1.890
chr1	176909265	176916454	mm1.891
chr1	176985362	176991039	mm1.892
chr1	177262185	177272839	mm1.893
chr1	177522375	177531186	mm1.894
chr1	178763093	178772236	mm1.895
chr1	178814899	178821196	mm1.896
chr1	178822063	178827244	mm1.897
chr1	178849991	178857574	mm1.898
chr1	178857655	178863140	mm1.899
chr1	178863616	178868732	mm1.900
chr1	178887201	178894457	mm1.901
chr1	179277370	179297770	mm1.902
chr1	179618831	179624583	mm1.903
chr1	180084607	180089789	mm1.904
chr1	180158163	180169056	mm1.905
chr1	180170000	180175440	mm1.906
chr1	180363922	180371626	mm1.907
chr1	180376180	180381360	mm1.908
chr1	180545904	180551258	mm1.909
chr1	180632726	180638341	mm1.910
chr1	180720161	180725279	mm1.911
chr1	180749687	180757556	mm1.912
chr1	180941480	180946614	mm1.913
chr1	180980640	180987363	mm1.914
chr1	181177369	181186681	mm1.915
chr1	181588424	181593672	mm1.916
chr1	181997287	182002935	mm1.917
chr1	182165317	182173842	mm1.918
chr1	182274243	182279944	mm1.919
chr1	182317612	182322654	mm1.920
chr1	182769721	182775443	mm1.921
chr1	182810675	182816065	mm1.922
chr1	182824341	182829562	mm1.923
chr1	183009668	183014773	mm1.924
chr1	183044348	183050888	mm1.925
chr1	183295018	183300347	mm1.926
chr1	183767128	183775083	mm1.927
chr1	183853525	183858992	mm1.928
chr1	184149133	184154300	mm1.929
chr1	184325293	184330419	mm1.930
chr1	185357813	185364430	mm1.931
chr1	185732658	185744666	mm1.932
chr1	186051399	186057372	mm1.933
chr1	186232508	186237767	mm1.934
chr1	186279622	186286016	mm1.935
chr1	186429340	186438133	mm1.936
chr1	186571864	186576905	mm1.937
chr1	186596351	186602152	mm1.938
chr1	187314771	187320528	mm1.939
chr1	187547565	187553000	mm1.940
chr1	187666912	187672316	mm1.941
chr1	188046472	188052524	mm1.942
chr1	188401463	188407859	mm1.943
chr1	188439150	188444345	mm1.944
chr1	188526645	188539699	mm1.945
chr1	188597749	188603009	mm1.946
chr1	188622052	188628472	mm1.947
chr1	188946058	188951561	mm1.948
chr1	188958943	188966184	mm1.949
chr1	188976076	188981111	mm1.950
chr1	189303042	189315297	mm1.951
chr1	189344330	189350226	mm1.952
chr1	189350343	189359701	mm1.953
chr1	189448746	189455448	mm1.954
chr1	189485453	189491541	mm1.955
chr1	189507175	189513320	mm1.956
chr1	189692661	189710197	mm1.957
chr1	189714055	189719255	mm1.958
chr1	189821677	189826738	mm1.959
chr1	189884806	189890365	mm1.960
chr1	189894411	189903717	mm1.961
chr1	189910237	189917715	mm1.962
chr1	190154631	190160969	mm1.963
chr1	190338282	190345181	mm1.964
chr1	190356398	190364359	mm1.965
chr1	190376071	190381145	mm1.966
chr1	190413757	190419676	mm1.967
chr1	190423898	190432958	mm1.968
chr1	190556110	190561254	mm1.969
chr1	190683438	190690751	mm1.970
chr1	191036116	191043934	mm1.971
chr1	191570242	191577573	mm1.972
chr1	191817089	191824855	mm1.973
chr1	191827458	191833693	mm1.974
chr1	191837351	191844011	mm1.975
chr1	191852158	191857601	mm1.976
chr1	191861157	191877069	mm1.977
chr1	191966544	191973686	mm1.978
chr1	192360040	192367716	mm1.979
chr1	192479760	192489600	mm1.980
chr1	192494121	192501969	mm1.981
chr1	192507016	192517603	mm1.982
chr1	192882864	192888299	mm1.983
chr1	193417886	193423475	mm1.984
chr1	193478020	193485067	mm1.985
chr1	193608980	193614096	mm1.986
chr1	193798955	193804615	mm1.987
chr1	193922656	193928519	mm1.988
chr1	194202649	194209348	mm1.989
chr1	194550316	194557064	mm1.990
chr1	194630155	194635927	mm1.991
chr1	194677903	194683875	mm1.992
chr1	195113256	195123135	mm1.993
chr1	195204409	195213646	mm1.994
chr1	195261965	195267498	mm1.995
chr1	195285436	195293032	mm1.996
chr1	195322585	195330147	mm1.997
chr1	195378720	195386682	mm1.998
chr1	195389328	195394636	mm1.999
chr1	195399315	195404667	mm1.1000
chr1	195566109	195571262	mm1.1001
chr1	195698797	195706757	mm1.1002
chr1	195825061	195830315	mm1.1003
chr1	195929428	195935186	mm1.1004
chr1	196032765	196038094	mm1.1005
chr1	196223728	196230022	mm1.1006
chr1	196285082	196291207	mm1.1007
chr1	196319294	196325112	mm1.1008
chr1	196325169	196333513	mm1.1009
chr1	196339311	196345974	mm1.1010
chr1	196363702	196368917	mm1.1011
chr1	196511353	196518527	mm1.1012
chr1	196638196	196643947	mm1.1013
chr1	196658642	196663784	mm1.1014
chr1	196713348	196727623	mm1.1015
chr1	196732366	196740332	mm1.1016
chr10	3363125	3368153	mm10.1
chr10	3454497	3461162	mm10.2
chr10	3554433	3560841	mm10.3
chr10	4513091	4518219	mm10.4
chr10	4540274	4547476	mm10.5
chr10	4697106	4702128	mm10.6
chr10	4702293	4707607	mm10.7
chr10	4749408	4754890	mm10.8
chr10	4981106	4986802	mm10.9
chr10	5312772	5319391	mm10.10
chr10	5340408	5345659	mm10.11
chr10	5347323	5353141	mm10.12
chr10	5371386	5376819	mm10.13
chr10	5376896	5382980	mm10.14
chr10	5419674	5425883	mm10.15
chr10	5447517	5453270	mm10.16
chr10	5612765	5617822	mm10.17
chr10	5626593	5637537	mm10.18
chr10	5988339	5993631	mm10.19
chr10	6379150	6385072	mm10.20
chr10	6447498	6452685	mm10.21
chr10	6533930	6538966	mm10.22
chr10	6789037	6794939	mm10.23
chr10	6948049	6953481	mm10.24
chr10	6976876	6982509	mm10.25
chr10	7642467	7648195	mm10.26
chr10	7726725	7733137	mm10.27
chr10	8102232	8107678	mm10.28
chr10	8419461	8426191	mm10.29
chr10	8442110	8448487	mm10.30
chr10	8821694	8827048	mm10.31
chr10	8952476	8957825	mm10.32
chr10	9075484	9083193	mm10.33
chr10	9287247	9292999	mm10.34
chr10	9362973	9368021	mm10.35
chr10	9445652	9451640	mm10.36
chr10	9585533	9593694	mm10.37
chr10	9641789	9649019	mm10.38
chr10	9751298	9757201	mm10.39
chr10	10004316	10009415	mm10.40
chr10	10376939	10383527	mm10.41
chr10	10433342	10439244	mm10.42
chr10	10596871	10602865	mm10.43
chr10	10768077	10773608	mm10.44
chr10	11441036	11446385	mm10.45
chr10	12155872	12161784	mm10.46
chr10	12169037	12174793	mm10.47
chr10	12234762	12241071	mm10.48
chr10	12300962	12309587	mm10.49
chr10	12807159	12823046	mm10.50
chr10	12945086	12955205	mm10.51
chr10	13074023	13080126	mm10.52
chr10	13428159	13433936	mm10.53
chr10	13463172	13468614	mm10.54
chr10	13525527	13530936	mm10.55
chr10	13652118	13660912	mm10.56
chr10	13664008	13671043	mm10.57
chr10	13706029	13711862	mm10.58
chr10	13754961	13766531	mm10.59
chr10	13816298	13824750	mm10.60
chr10	13831777	13837761	mm10.61
chr10	14104434	14109780	mm10.62
chr10	14117869	14125626	mm10.63
chr10	14140610	14145982	mm10.64
chr10	14168309	14173820	mm10.65
chr10	14196531	14203420	mm10.66
chr10	14232277	14237369	mm10.67
chr10	15053212	15058968	mm10.68
chr10	15445815	15451109	mm10.69
chr10	15725948	15733672	mm10.70
chr10	16267564	16272719	mm10.71
chr10	16452709	16458056	mm10.72
chr10	16499777	16504980	mm10.73
chr10	16582557	16587586	mm10.74
chr10	16679053	16686563	mm10.75
chr10	16709261	16716486	mm10.76
chr10	16866198	16871489	mm10.77
chr10	16926946	16932133	mm10.78
chr10	17020699	17029232	mm10.79
chr10	17409792	17419561	mm10.80
chr10	18156925	18162109	mm10.81
chr10	18532573	18540801	mm10.82
chr10	18700751	18705768	mm10.83
chr10	19040488	19050484	mm10.84
chr10	19171896	19178728	mm10.85
chr10	19399957	19405522	mm10.86
chr10	19537210	19543093	mm10.87
chr10	19707855	19713650	mm10.88
chr10	20014199	20019310	mm10.89
chr10	20085828	20091606	mm10.90
chr10	20190176	20195487	mm10.91
chr10	20297701	20303191	mm10.92
chr10	20303496	20309874	mm10.93
chr10	20314799	20320654	mm10.94
chr10	20710901	20716253	mm10.95
chr10	20728827	20736791	mm10.96
chr10	20759121	20764865	mm10.97
chr10	20844516	20851284	mm10.98
chr10	20997497	21003961	mm10.99
chr10	21151277	21157571	mm10.100
chr10	21273206	21279499	mm10.101
chr10	21373115	21380913	mm10.102
chr10	21428826	21436917	mm10.103
chr10	21679592	21687848	mm10.104
chr10	21837525	21845113	mm10.105
chr10	22389668	22399610	mm10.106
chr10	22503890	22512850	mm10.107
chr10	22557209	22562571	mm10.108
chr10	22604760	22612203	mm10.109
chr10	22801928	22807246	mm10.110
chr10	22845991	22854724	mm10.111
chr10	22920411	22927284	mm10.112
chr10	23033976	23041640	mm10.113
chr10	23183962	23189531	mm10.114
chr10	23298397	23304133	mm10.115
chr10	23360419	23366681	mm10.116
chr10	23672984	23678380	mm10.117
chr10	23788786	23794616	mm10.118
chr10	24170277	24177987	mm10.119
chr10	24220973	24226631	mm10.120
chr10	24279893	24290693	mm10.121
chr10	24485549	24491632	mm10.122
chr10	24856040	24862844	mm10.123
chr10	25047793	25052968	mm10.124
chr10	25179276	25186454	mm10.125
chr10	25187914	25194293	mm10.126
chr10	25570622	25575825	mm10.127
chr10	25765250	25770561	mm10.128
chr10	25915495	25921413	mm10.129
chr10	26061070	26067200	mm10.130
chr10	26383189	26388958	mm10.131
chr10	26522899	26529293	mm10.132
chr10	26732105	26737276	mm10.133
chr10	26738994	26746818	mm10.134
chr10	26751077	26757076	mm10.135
chr10	26846808	26852252	mm10.136
chr10	26852934	26859414	mm10.137
chr10	26872705	26880507	mm10.138
chr10	26919866	26926672	mm10.139
chr10	27114038	27119698	mm10.140
chr10	27163070	27168316	mm10.141
chr10	27761866	27767310	mm10.142
chr10	27949711	27955391	mm10.143
chr10	28020166	28026354	mm10.144
chr10	28146525	28152834	mm10.145
chr10	28153220	28159711	mm10.146
chr10	28240292	28246346	mm10.147
chr10	28250208	28258482	mm10.148
chr10	28373051	28378154	mm10.149
chr10	29045982	29054215	mm10.150
chr10	29139873	29146876	mm10.151
chr10	29190569	29196318	mm10.152
chr10	29216386	29225696	mm10.153
chr10	29315826	29322186	mm10.154
chr10	29480857	29486093	mm10.155
chr10	29540283	29547837	mm10.156
chr10	29586655	29594433	mm10.157
chr10	29777789	29783923	mm10.158
chr10	29927863	29933283	mm10.159
chr10	30365330	30370679	mm10.160
chr10	30528188	30536533	mm10.161
chr10	31000463	31005481	mm10.162
chr10	31024778	31031334	mm10.163
chr10	31184965	31192789	mm10.164
chr10	31219795	31224940	mm10.165
chr10	32167701	32173770	mm10.166
chr10	32198206	32204146	mm10.167
chr10	32262719	32267793	mm10.168
chr10	32314561	32319975	mm10.169
chr10	32341367	32346415	mm10.170
chr10	32558418	32563810	mm10.171
chr10	32573722	32581116	mm10.172
chr10	32824993	32830240	mm10.173
chr10	32884152	32890522	mm10.174
chr10	32913351	32920523	mm10.175
chr10	33052655	33057834	mm10.176
chr10	33094561	33100648	mm10.177
chr10	33303677	33314809	mm10.178
chr10	33745324	33750434	mm10.179
chr10	33772195	33779442	mm10.180
chr10	33839198	33845902	mm10.181
chr10	33860897	33866503	mm10.182
chr10	33984911	33990902	mm10.183
chr10	34082687	34089384	mm10.184
chr10	34195642	34203181	mm10.185
chr10	34349420	34354715	mm10.186
chr10	36193532	36201100	mm10.187
chr10	36212424	36217458	mm10.188
chr10	36822381	36831162	mm10.189
chr10	37123122	37128184	mm10.190
chr10	37317916	37325162	mm10.191
chr10	38261256	38267735	mm10.192
chr10	39057057	39063149	mm10.193
chr10	39108543	39114863	mm10.194
chr10	39334107	39339198	mm10.195
chr10	39509809	39515067	mm10.196
chr10	40570895	40576393	mm10.197
chr10	40616714	40623104	mm10.198
chr10	41161909	41171360	mm10.199
chr10	41171549	41178012	mm10.200
chr10	41591977	41598550	mm10.201
chr10	41868841	41875398	mm10.202
chr10	41944528	41949605	mm10.203
chr10	41961772	41967502	mm10.204
chr10	42070564	42076143	mm10.205
chr10	42265340	42274566	mm10.206
chr10	42276734	42282752	mm10.207
chr10	42318621	42326330	mm10.208
chr10	42547173	42554170	mm10.209
chr10	42689723	42697311	mm10.210
chr10	42708249	42713358	mm10.211
chr10	42759739	42765603	mm10.212
chr10	42779760	42787305	mm10.213
chr10	42791973	42797752	mm10.214
chr10	42858670	42867080	mm10.215
chr10	44117643	44122816	mm10.216
chr10	44124019	44132338	mm10.217
chr10	44132459	44140784	mm10.218
chr10	44211877	44217288	mm10.219
chr10	44318652	44324241	mm10.220
chr10	44436602	44442341	mm10.221
chr10	44571323	44577560	mm10.222
chr10	44685097	44694209	mm10.223
chr10	44837990	44844200	mm10.224
chr10	45064930	45070169	mm10.225
chr10	45155048	45163986	mm10.226
chr10	45170603	45176167	mm10.227
chr10	45467931	45474119	mm10.228
chr10	45550119	45557409	mm10.229
chr10	45912079	45918763	mm10.230
chr10	45982058	45987411	mm10.231
chr10	46622185	46629070	mm10.232
chr10	48784654	48795525	mm10.233
chr10	48872927	48878319	mm10.234
chr10	48905418	48910562	mm10.235
chr10	48928013	48936314	mm10.236
chr10	48942539	48949109	mm10.237
chr10	48950183	48958731	mm10.238
chr10	49228932	49236545	mm10.239
chr10	49330449	49336112	mm10.240
chr10	49400764	49406538	mm10.241
chr10	49466696	49479891	mm10.242
chr10	49564436	49570108	mm10.243
chr10	50578206	50587425	mm10.244
chr10	50587509	50603669	mm10.245
chr10	50669621	50678008	mm10.246
chr10	50710223	50716036	mm10.247
chr10	50920548	50926177	mm10.248
chr10	50969935	50975188	mm10.249
chr10	51143928	51150057	mm10.250
chr10	51165309	51170540	mm10.251
chr10	51449514	51455423	mm10.252
chr10	52215941	52221893	mm10.253
chr10	52228670	52235211	mm10.254
chr10	52961820	52967343	mm10.255
chr10	53224132	53230694	mm10.256
chr10	53437426	53444457	mm10.257
chr10	53659465	53664470	mm10.258
chr10	53757215	53767199	mm10.259
chr10	54060688	54066510	mm10.260
chr10	54238675	54244988	mm10.261
chr10	54356872	54362414	mm10.262
chr10	54797265	54804722	mm10.263
chr10	56064340	56069955	mm10.264
chr10	56284960	56290683	mm10.265
chr10	56396580	56402185	mm10.266
chr10	56507711	56513092	mm10.267
chr10	57471778	57478224	mm10.268
chr10	58002313	58008640	mm10.269
chr10	58319943	58326999	mm10.270
chr10	58614802	58620548	mm10.271
chr10	59150559	59156261	mm10.272
chr10	59290155	59295801	mm10.273
chr10	59693071	59701836	mm10.274
chr10	59762013	59767494	mm10.275
chr10	60078717	60084088	mm10.276
chr10	60272424	60277516	mm10.277
chr10	60315786	60322686	mm10.278
chr10	60823751	60829442	mm10.279
chr10	61462489	61468030	mm10.280
chr10	61526591	61532763	mm10.281
chr10	62199700	62205008	mm10.282
chr10	62850339	62855938	mm10.283
chr10	63353717	63360685	mm10.284
chr10	63470605	63486724	mm10.285
chr10	63566889	63571934	mm10.286
chr10	63679532	63684583	mm10.287
chr10	63685586	63690635	mm10.288
chr10	64387220	64394371	mm10.289
chr10	65894928	65900686	mm10.290
chr10	66930205	66941948	mm10.291
chr10	67433919	67438920	mm10.292
chr10	67487720	67495250	mm10.293
chr10	67498237	67507100	mm10.294
chr10	67519672	67525922	mm10.295
chr10	67526130	67533677	mm10.296
chr10	67559511	67566353	mm10.297
chr10	67578771	67589331	mm10.298
chr10	67669895	67679380	mm10.299
chr10	67824866	67833125	mm10.300
chr10	68656619	68662199	mm10.301
chr10	68664842	68670595	mm10.302
chr10	68927228	68934038	mm10.303
chr10	69100152	69106246	mm10.304
chr10	69134691	69140627	mm10.305
chr10	69379502	69390164	mm10.306
chr10	69489780	69495563	mm10.307
chr10	69708457	69714581	mm10.308
chr10	69945615	69950726	mm10.309
chr10	69990525	69997282	mm10.310
chr10	70317442	70323758	mm10.311
chr10	70332216	70340921	mm10.312
chr10	71704125	71709867	mm10.313
chr10	71925535	71932101	mm10.314
chr10	72514025	72519508	mm10.315
chr10	72653878	72659656	mm10.316
chr10	72672734	72678222	mm10.317
chr10	72801722	72808406	mm10.318
chr10	72931106	72936402	mm10.319
chr10	73060557	73066520	mm10.320
chr10	73212765	73219203	mm10.321
chr10	73243086	73248880	mm10.322
chr10	73324335	73329590	mm10.323
chr10	73338333	73344954	mm10.324
chr10	73378889	73384419	mm10.325
chr10	73909818	73915171	mm10.326
chr10	74069072	74077941	mm10.327
chr10	74084958	74091391	mm10.328
chr10	74429483	74440855	mm10.329
chr10	74443383	74452173	mm10.330
chr10	74454013	74461752	mm10.331
chr10	74491927	74497290	mm10.332
chr10	74759344	74764955	mm10.333
chr10	74949771	74956779	mm10.334
chr10	75080244	75089230	mm10.335
chr10	75104516	75113611	mm10.336
chr10	75135323	75141552	mm10.337
chr10	75149819	75158284	mm10.338
chr10	75159815	75165904	mm10.339
chr10	75336590	75343306	mm10.340
chr10	75702651	75710437	mm10.341
chr10	75738933	75745063	mm10.342
chr10	76045698	76059679	mm10.343
chr10	76151281	76164096	mm10.344
chr10	76167839	76177753	mm10.345
chr10	76202427	76210285	mm10.346
chr10	76224587	76229835	mm10.347
chr10	76274388	76281006	mm10.348
chr10	76403935	76410706	mm10.349
chr10	76474967	76481597	mm10.350
chr10	76514307	76520249	mm10.351
chr10	76537280	76545337	mm10.352
chr10	76552791	76559269	mm10.353
chr10	76606654	76612738	mm10.354
chr10	76709995	76716016	mm10.355
chr10	76776910	76784517	mm10.356
chr10	77030355	77035774	mm10.357
chr10	77127708	77136702	mm10.358
chr10	77296039	77302079	mm10.359
chr10	77314164	77319372	mm10.360
chr10	77401698	77407095	mm10.361
chr10	77571645	77584092	mm10.362
chr10	77672047	77677734	mm10.363
chr10	77719060	77724732	mm10.364
chr10	77752095	77757139	mm10.365
chr10	78933138	78939666	mm10.366
chr10	78949035	78954124	mm10.367
chr10	79010383	79018106	mm10.368
chr10	79083537	79089030	mm10.369
chr10	79136525	79144524	mm10.370
chr10	79258966	79267631	mm10.371
chr10	79378331	79383423	mm10.372
chr10	79527346	79537231	mm10.373
chr10	79550828	79557913	mm10.374
chr10	79683537	79689484	mm10.375
chr10	79713405	79720732	mm10.376
chr10	79897463	79903157	mm10.377
chr10	79928248	79934563	mm10.378
chr10	79943086	79954269	mm10.379
chr10	80024939	80030052	mm10.380
chr10	80071549	80077020	mm10.381
chr10	80187447	80193008	mm10.382
chr10	80193200	80200238	mm10.383
chr10	80203218	80210956	mm10.384
chr10	80331725	80337482	mm10.385
chr10	80479873	80485962	mm10.386
chr10	80537860	80543199	mm10.387
chr10	80543363	80548528	mm10.388
chr10	80550853	80556025	mm10.389
chr10	80579169	80586491	mm10.390
chr10	80662176	80668233	mm10.391
chr10	80725317	80730602	mm10.392
chr10	80764207	80772684	mm10.393
chr10	80869688	80874731	mm10.394
chr10	80895835	80903114	mm10.395
chr10	81712059	81726932	mm10.396
chr10	83800134	83805710	mm10.397
chr10	83867775	83873081	mm10.398
chr10	84123290	84128319	mm10.399
chr10	84184590	84190995	mm10.400
chr10	84297271	84302622	mm10.401
chr10	84429228	84436142	mm10.402
chr10	84546003	84551088	mm10.403
chr10	84815739	84820941	mm10.404
chr10	85132682	85141068	mm10.405
chr10	85237110	85245649	mm10.406
chr10	85245780	85254105	mm10.407
chr10	85279359	85285343	mm10.408
chr10	85744736	85750485	mm10.409
chr10	85954462	85963110	mm10.410
chr10	85963241	85971690	mm10.411
chr10	85980153	85986246	mm10.412
chr10	86085180	86093746	mm10.413
chr10	86093877	86102375	mm10.414
chr10	86338002	86344428	mm10.415
chr10	86798130	86803513	mm10.416
chr10	86902262	86907448	mm10.417
chr10	86917740	86925016	mm10.418
chr10	87283814	87298954	mm10.419
chr10	87361922	87368004	mm10.420
chr10	87949003	87955185	mm10.421
chr10	88354562	88361037	mm10.422
chr10	88657446	88663125	mm10.423
chr10	88681785	88689425	mm10.424
chr10	90005437	90013001	mm10.425
chr10	90044936	90049963	mm10.426
chr10	90109087	90114693	mm10.427
chr10	90256775	90263695	mm10.428
chr10	90323953	90330013	mm10.429
chr10	90332925	90338290	mm10.430
chr10	90340974	90351504	mm10.431
chr10	90399067	90404472	mm10.432
chr10	90881422	90886629	mm10.433
chr10	90971387	90976802	mm10.434
chr10	91501303	91506482	mm10.435
chr10	91506564	91515142	mm10.436
chr10	91524261	91534951	mm10.437
chr10	91541880	91548352	mm10.438
chr10	91549563	91557146	mm10.439
chr10	91560195	91568334	mm10.440
chr10	91576849	91587978	mm10.441
chr10	91588283	91603975	mm10.442
chr10	91666660	91672576	mm10.443
chr10	92074807	92085071	mm10.444
chr10	92424248	92432979	mm10.445
chr10	92449671	92455377	mm10.446
chr10	94226662	94231686	mm10.447
chr10	94370096	94375362	mm10.448
chr10	94843046	94848426	mm10.449
chr10	95470743	95477771	mm10.450
chr10	95576492	95581591	mm10.451
chr10	95692605	95697884	mm10.452
chr10	96044964	96050312	mm10.453
chr10	96164611	96170231	mm10.454
chr10	96665976	96672293	mm10.455
chr10	96685189	96690261	mm10.456
chr10	96936005	96942795	mm10.457
chr10	96994451	97000178	mm10.458
chr10	97034820	97039903	mm10.459
chr10	97120788	97126032	mm10.460
chr10	97760345	97765758	mm10.461
chr10	98002109	98007484	mm10.462
chr10	98128977	98135438	mm10.463
chr10	98341570	98348704	mm10.464
chr10	98405274	98411156	mm10.465
chr10	98451347	98457096	mm10.466
chr10	98578303	98583596	mm10.467
chr10	98690135	98699819	mm10.468
chr10	98870378	98876749	mm10.469
chr10	98981853	98987193	mm10.470
chr10	99186090	99191513	mm10.471
chr10	99283550	99289299	mm10.472
chr10	99323100	99328471	mm10.473
chr10	99444167	99450810	mm10.474
chr10	99514543	99520566	mm10.475
chr10	99874885	99880264	mm10.476
chr10	100017889	100023915	mm10.477
chr10	100654606	100659696	mm10.478
chr10	100978087	100984008	mm10.479
chr10	101109646	101114931	mm10.480
chr10	101240278	101247581	mm10.481
chr10	101438732	101444947	mm10.482
chr10	101585805	101591649	mm10.483
chr10	101913763	101922539	mm10.484
chr10	101939230	101945034	mm10.485
chr10	102146602	102151637	mm10.486
chr10	102307088	102316478	mm10.487
chr10	102323874	102329350	mm10.488
chr10	102405999	102411845	mm10.489
chr10	102429261	102434281	mm10.490
chr10	102434479	102440483	mm10.491
chr10	102450339	102466950	mm10.492
chr10	102473740	102479743	mm10.493
chr10	102484354	102489517	mm10.494
chr10	102540271	102546717	mm10.495
chr10	102572025	102578566	mm10.496
chr10	102612408	102617501	mm10.497
chr10	102726193	102731798	mm10.498
chr10	102795428	102800666	mm10.499
chr10	102863611	102869463	mm10.500
chr10	103014423	103020256	mm10.501
chr10	103211130	103216230	mm10.502
chr10	103733723	103739822	mm10.503
chr10	104059883	104070721	mm10.504
chr10	104716719	104726145	mm10.505
chr10	104883227	104892210	mm10.506
chr10	104974075	104980009	mm10.507
chr10	105737136	105742470	mm10.508
chr10	105872357	105879161	mm10.509
chr10	106164958	106170770	mm10.510
chr10	106234144	106242789	mm10.511
chr10	106282100	106287497	mm10.512
chr10	106331624	106339258	mm10.513
chr10	106351996	106358765	mm10.514
chr10	106389843	106395063	mm10.515
chr10	106478750	106485005	mm10.516
chr10	106781668	106787236	mm10.517
chr10	106886654	106901485	mm10.518
chr10	106904774	106911027	mm10.519
chr10	106937310	106943305	mm10.520
chr10	107269269	107274445	mm10.521
chr10	107313630	107320749	mm10.522
chr10	107679029	107684305	mm10.523
chr10	108025345	108031940	mm10.524
chr10	108040119	108048535	mm10.525
chr10	108051742	108061881	mm10.526
chr10	108083627	108090347	mm10.527
chr10	108140692	108146501	mm10.528
chr10	108233058	108238688	mm10.529
chr10	108335020	108342156	mm10.530
chr10	108403234	108408470	mm10.531
chr10	108408588	108417725	mm10.532
chr10	109045075	109054197	mm10.533
chr10	109084945	109090349	mm10.534
chr10	109103838	109109299	mm10.535
chr10	109119650	109126882	mm10.536
chr10	109166131	109172374	mm10.537
chr10	109232741	109238983	mm10.538
chr10	109303545	109309026	mm10.539
chr10	109328110	109333264	mm10.540
chr10	109368384	109374898	mm10.541
chr10	109449066	109455947	mm10.542
chr10	109614811	109619833	mm10.543
chr10	109784224	109789954	mm10.544
chr10	109854874	109861481	mm10.545
chr10	110338067	110344190	mm10.546
chr10	110344532	110349905	mm10.547
chr10	110350009	110355025	mm10.548
chr10	110695331	110700808	mm10.549
chr10	110906767	110913421	mm10.550
chr10	111754443	111759517	mm10.551
chr10	111857229	111871240	mm10.552
chr10	112327191	112333525	mm10.553
chr10	112511533	112516537	mm10.554
chr10	113151428	113158489	mm10.555
chr10	113792307	113801020	mm10.556
chr10	113921734	113927060	mm10.557
chr10	114203654	114209620	mm10.558
chr10	114316235	114321765	mm10.559
chr10	114585654	114591287	mm10.560
chr10	114988913	114995170	mm10.561
chr10	115230302	115235314	mm10.562
chr10	115356818	115363053	mm10.563
chr10	115421798	115427113	mm10.564
chr10	115608541	115613897	mm10.565
chr10	115677127	115682627	mm10.566
chr10	115906409	115913014	mm10.567
chr10	116473425	116479057	mm10.568
chr10	116748325	116755904	mm10.569
chr10	117606523	117612059	mm10.570
chr10	117843453	117849255	mm10.571
chr10	118255971	118265035	mm10.572
chr10	118267721	118274552	mm10.573
chr10	118879304	118889132	mm10.574
chr10	119093426	119098750	mm10.575
chr10	119104689	119112796	mm10.576
chr10	119178460	119184252	mm10.577
chr10	119398183	119404842	mm10.578
chr10	119675098	119680635	mm10.579
chr10	119764005	119776827	mm10.580
chr10	119790081	119797027	mm10.581
chr10	119805748	119815475	mm10.582
chr10	119818257	119823474	mm10.583
chr10	119831493	119836889	mm10.584
chr10	119843098	119848193	mm10.585
chr10	119872681	119882901	mm10.586
chr10	120123367	120128448	mm10.587
chr10	120194198	120201125	mm10.588
chr10	120250130	120259054	mm10.589
chr10	120299892	120305151	mm10.590
chr10	120435681	120442443	mm10.591
chr10	120666326	120673281	mm10.592
chr10	121224909	121233169	mm10.593
chr10	121446365	121452335	mm10.594
chr10	121467088	121472959	mm10.595
chr10	121848970	121854063	mm10.596
chr10	122332272	122337440	mm10.597
chr10	122342472	122349147	mm10.598
chr10	122362915	122367977	mm10.599
chr10	122547230	122552898	mm10.600
chr10	122663786	122675739	mm10.601
chr10	123130323	123137445	mm10.602
chr10	124324873	124331528	mm10.603
chr10	124508376	124514147	mm10.604
chr10	124622161	124628869	mm10.605
chr10	124785791	124793645	mm10.606
chr10	124948664	124954597	mm10.607
chr10	125368628	125375469	mm10.608
chr10	125458237	125463854	mm10.609
chr10	125555976	125561798	mm10.610
chr10	125575925	125581573	mm10.611
chr10	125729143	125735536	mm10.612
chr10	125921316	125929914	mm10.613
chr10	126329615	126335357	mm10.614
chr10	126480255	126488686	mm10.615
chr10	126492005	126502026	mm10.616
chr10	126589712	126595183	mm10.617
chr10	126686323	126692414	mm10.618
chr10	126740778	126745847	mm10.619
chr10	126910095	126920399	mm10.620
chr10	126930069	126940480	mm10.621
chr10	126958562	126964184	mm10.622
chr10	127020844	127026163	mm10.623
chr10	127059698	127072577	mm10.624
chr10	127115286	127126865	mm10.625
chr10	127492385	127497987	mm10.626
chr10	127528804	127535615	mm10.627
chr10	127791232	127805041	mm10.628
chr10	127889928	127898590	mm10.629
chr10	127946023	127952413	mm10.630
chr10	128203751	128210667	mm10.631
chr10	128291111	128296194	mm10.632
chr10	129027338	129032353	mm10.633
chr10	129201507	129207718	mm10.634
chr10	129346897	129352759	mm10.635
chr10	129793057	129798601	mm10.636
chr11	3026228	3033432	mm11.1
chr11	3188562	3196786	mm11.2
chr11	3244187	3251182	mm11.3
chr11	3434474	3441664	mm11.4
chr11	3540202	3548350	mm11.5
chr11	3620592	3628342	mm11.6
chr11	3670680	3675851	mm11.7
chr11	3873951	3879543	mm11.8
chr11	4034071	4041236	mm11.9
chr11	4162551	4168796	mm11.10
chr11	4168922	4174934	mm11.11
chr11	4380272	4386819	mm11.12
chr11	4637136	4643059	mm11.13
chr11	4665837	4671201	mm11.14
chr11	4958905	4964909	mm11.15
chr11	4978315	4983652	mm11.16
chr11	5087444	5093992	mm11.17
chr11	5340494	5346198	mm11.18
chr11	5760702	5765868	mm11.19
chr11	5811770	5816939	mm11.20
chr11	5865524	5888353	mm11.21
chr11	5892334	5902684	mm11.22
chr11	5914541	5921251	mm11.23
chr11	5924374	5929781	mm11.24
chr11	5960713	5967468	mm11.25
chr11	6005750	6014626	mm11.26
chr11	6302256	6307310	mm11.27
chr11	6366940	6376410	mm11.28
chr11	6415535	6421448	mm11.29
chr11	6495440	6506764	mm11.30
chr11	6798047	6803672	mm11.31
chr11	6963274	6972675	mm11.32
chr11	7031740	7039528	mm11.33
chr11	7072573	7079506	mm11.34
chr11	7095366	7102839	mm11.35
chr11	7108897	7117059	mm11.36
chr11	7133540	7140141	mm11.37
chr11	8114111	8120178	mm11.38
chr11	8331561	8336818	mm11.39
chr11	8366992	8373111	mm11.40
chr11	8405892	8410908	mm11.41
chr11	9189928	9195746	mm11.42
chr11	9283645	9289799	mm11.43
chr11	9514305	9520756	mm11.44
chr11	9543171	9548392	mm11.45
chr11	9969215	9974521	mm11.46
chr11	10846029	10851060	mm11.47
chr11	11027828	11034093	mm11.48
chr11	11160987	11170529	mm11.49
chr11	11584023	11593812	mm11.50
chr11	11603963	11610111	mm11.51
chr11	11619073	11624702	mm11.52
chr11	11648711	11656737	mm11.53
chr11	11665074	11671120	mm11.54
chr11	11783766	11792296	mm11.55
chr11	11843723	11850145	mm11.56
chr11	11896618	11902310	mm11.57
chr11	12096591	12102022	mm11.58
chr11	12130838	12136508	mm11.59
chr11	12270685	12277613	mm11.60
chr11	12290046	12299423	mm11.61
chr11	12315906	12321537	mm11.62
chr11	12832747	12838170	mm11.63
chr11	13097363	13103753	mm11.64
chr11	14526287	14532380	mm11.65
chr11	14563605	14568647	mm11.66
chr11	14864132	14869929	mm11.67
chr11	15266073	15272856	mm11.68
chr11	16152488	16164341	mm11.69
chr11	16178270	16184654	mm11.70
chr11	16309599	16314912	mm11.71
chr11	16727587	16734074	mm11.72
chr11	16765650	16772989	mm11.73
chr11	16777367	16782865	mm11.74
chr11	16801997	16807485	mm11.75
chr11	17397944	17403125	mm11.76
chr11	17511067	17516941	mm11.77
chr11	17575433	17582335	mm11.78
chr11	17655530	17661615	mm11.79
chr11	17965980	17971303	mm11.80
chr11	18253307	18258597	mm11.81
chr11	18295797	18303794	mm11.82
chr11	18454671	18459985	mm11.83
chr11	18483117	18495707	mm11.84
chr11	18645040	18661759	mm11.85
chr11	18661965	18667333	mm11.86
chr11	18768664	18787444	mm11.87
chr11	18796600	18803330	mm11.88
chr11	18809680	18814812	mm11.89
chr11	18840386	18848247	mm11.90
chr11	18860289	18865554	mm11.91
chr11	18886412	18892475	mm11.92
chr11	18905111	18929361	mm11.93
chr11	18952581	18957820	mm11.94
chr11	19185766	19192560	mm11.95
chr11	19203313	19208422	mm11.96
chr11	19291502	19296878	mm11.97
chr11	19359896	19366382	mm11.98
chr11	19445906	19451409	mm11.99
chr11	20201663	20206764	mm11.100
chr11	21266292	21272484	mm11.101
chr11	21891983	21904982	mm11.102
chr11	21905042	21912752	mm11.103
chr11	21931171	21936402	mm11.104
chr11	21973783	21982651	mm11.105
chr11	22094625	22102783	mm11.106
chr11	23387581	23392783	mm11.107
chr11	23947730	23955453	mm11.108
chr11	23958342	23968498	mm11.109
chr11	23973135	23979606	mm11.110
chr11	23979656	24001600	mm11.111
chr11	24062846	24079057	mm11.112
chr11	24081701	24087558	mm11.113
chr11	24100019	24105363	mm11.114
chr11	24141525	24147375	mm11.115
chr11	24181361	24187706	mm11.116
chr11	24237485	24246774	mm11.117
chr11	24369917	24375412	mm11.118
chr11	24471918	24477229	mm11.119
chr11	24587148	24593933	mm11.120
chr11	24599083	24604198	mm11.121
chr11	24606772	24613191	mm11.122
chr11	24627298	24632491	mm11.123
chr11	24641464	24648880	mm11.124
chr11	24681059	24686375	mm11.125
chr11	24739147	24745265	mm11.126
chr11	24760643	24767184	mm11.127
chr11	24799931	24807047	mm11.128
chr11	24810410	24815866	mm11.129
chr11	24824195	24829531	mm11.130
chr11	24873006	24878798	mm11.131
chr11	24878869	24884500	mm11.132
chr11	24940318	24947538	mm11.133
chr11	25071500	25076586	mm11.134
chr11	25119086	25124120	mm11.135
chr11	25246387	25252422	mm11.136
chr11	25277662	25282837	mm11.137
chr11	25428914	25438107	mm11.138
chr11	25483752	25489017	mm11.139
chr11	25536532	25547375	mm11.140
chr11	25580545	25587738	mm11.141
chr11	25590330	25606235	mm11.142
chr11	25631684	25638590	mm11.143
chr11	25667402	25673481	mm11.144
chr11	25689452	25694489	mm11.145
chr11	25735945	25740970	mm11.146
chr11	25753740	25760032	mm11.147
chr11	25760086	25765255	mm11.148
chr11	25782226	25788506	mm11.149
chr11	25800404	25809373	mm11.150
chr11	25835975	25842935	mm11.151
chr11	25877813	25882842	mm11.152
chr11	25883032	25889895	mm11.153
chr11	25903322	25912247	mm11.154
chr11	25969823	25976256	mm11.155
chr11	26017491	26023654	mm11.156
chr11	26029262	26035803	mm11.157
chr11	26083449	26089367	mm11.158
chr11	26222007	26227312	mm11.159
chr11	26671540	26676784	mm11.160
chr11	26859646	26868200	mm11.161
chr11	26878037	26888259	mm11.162
chr11	26902538	26908590	mm11.163
chr11	27426566	27433352	mm11.164
chr11	28291685	28300439	mm11.165
chr11	28312650	28318001	mm11.166
chr11	28365250	28372501	mm11.167
chr11	28389297	28394538	mm11.168
chr11	28412692	28417965	mm11.169
chr11	28480230	28486830	mm11.170
chr11	28578103	28584087	mm11.171
chr11	29070993	29076561	mm11.172
chr11	29405903	29410972	mm11.173
chr11	29616557	29623798	mm11.174
chr11	29638859	29648416	mm11.175
chr11	29660923	29667695	mm11.176
chr11	30034539	30039734	mm11.177
chr11	30096176	30102157	mm11.178
chr11	30164146	30170220	mm11.179
chr11	31258760	31263786	mm11.180
chr11	31266476	31274250	mm11.181
chr11	31750912	31755927	mm11.182
chr11	31829834	31837906	mm11.183
chr11	33042723	33049522	mm11.184
chr11	33098133	33105158	mm11.185
chr11	33120959	33127303	mm11.186
chr11	33198170	33203497	mm11.187
chr11	33225270	33232932	mm11.188
chr11	33327235	33334580	mm11.189
chr11	33450465	33455505	mm11.190
chr11	33544283	33550578	mm11.191
chr11	33569010	33574461	mm11.192
chr11	33889562	33894641	mm11.193
chr11	33976353	33982589	mm11.194
chr11	34662318	34668274	mm11.195
chr11	34962238	34968984	mm11.196
chr11	35236747	35242544	mm11.197
chr11	35244243	35250734	mm11.198
chr11	35258803	35263892	mm11.199
chr11	35379732	35385106	mm11.200
chr11	35461355	35467571	mm11.201
chr11	35862259	35868746	mm11.202
chr11	35882527	35888222	mm11.203
chr11	35962790	35969719	mm11.204
chr11	36063118	36068497	mm11.205
chr11	36084217	36090697	mm11.206
chr11	36098397	36104919	mm11.207
chr11	36111980	36118205	mm11.208
chr11	36118312	36123611	mm11.209
chr11	36224771	36230614	mm11.210
chr11	36250516	36259526	mm11.211
chr11	36281177	36286406	mm11.212
chr11	36317657	36324259	mm11.213
chr11	36446158	36452316	mm11.214
chr11	36498635	36504166	mm11.215
chr11	36513236	36525056	mm11.216
chr11	36583026	36588313	mm11.217
chr11	36588530	36594281	mm11.218
chr11	36594372	36603038	mm11.219
chr11	36643960	36650168	mm11.220
chr11	36657181	36663686	mm11.221
chr11	36672468	36682239	mm11.222
chr11	36703814	36709048	mm11.223
chr11	36828895	36837659	mm11.224
chr11	36925404	36932293	mm11.225
chr11	36984211	36989286	mm11.226
chr11	36991787	37003280	mm11.227
chr11	37016034	37025705	mm11.228
chr11	37025894	37031643	mm11.229
chr11	37053868	37060462	mm11.230
chr11	37063490	37081236	mm11.231
chr11	37450147	37455903	mm11.232
chr11	37517587	37524359	mm11.233
chr11	37528187	37533998	mm11.234
chr11	37612618	37619687	mm11.235
chr11	37660442	37666646	mm11.236
chr11	37696967	37703529	mm11.237
chr11	37820503	37827672	mm11.238
chr11	38018459	38024782	mm11.239
chr11	38031285	38038286	mm11.240
chr11	38080007	38085820	mm11.241
chr11	38186113	38194097	mm11.242
chr11	38246194	38256378	mm11.243
chr11	38346991	38353540	mm11.244
chr11	38392617	38398245	mm11.245
chr11	38514812	38520378	mm11.246
chr11	38612804	38618786	mm11.247
chr11	38694900	38701559	mm11.248
chr11	38730730	38737037	mm11.249
chr11	38931432	38937118	mm11.250
chr11	39438089	39444428	mm11.251
chr11	39630988	39644654	mm11.252
chr11	39740565	39747159	mm11.253
chr11	40288883	40293937	mm11.254
chr11	41360988	41367048	mm11.255
chr11	41476888	41484983	mm11.256
chr11	41809771	41817074	mm11.257
chr11	41841094	41847732	mm11.258
chr11	42005928	42013577	mm11.259
chr11	42018300	42031399	mm11.260
chr11	42043045	42048680	mm11.261
chr11	42155006	42165760	mm11.262
chr11	42262870	42269594	mm11.263
chr11	42370558	42375878	mm11.264
chr11	42376003	42381340	mm11.265
chr11	42445720	42451270	mm11.266
chr11	42469470	42477476	mm11.267
chr11	42508763	42514801	mm11.268
chr11	44402189	44409097	mm11.269
chr11	44457741	44469951	mm11.270
chr11	44485970	44491733	mm11.271
chr11	44497370	44502774	mm11.272
chr11	44507005	44512202	mm11.273
chr11	44520617	44531107	mm11.274
chr11	44609112	44615170	mm11.275
chr11	44639449	44645861	mm11.276
chr11	44674183	44679839	mm11.277
chr11	44736979	44745765	mm11.278
chr11	44745875	44757885	mm11.279
chr11	44766423	44772531	mm11.280
chr11	44773074	44779254	mm11.281
chr11	44782664	44788189	mm11.282
chr11	44788936	44794358	mm11.283
chr11	44829836	44840651	mm11.284
chr11	44844180	44853712	mm11.285
chr11	44863401	44868928	mm11.286
chr11	45080188	45085849	mm11.287
chr11	45748657	45754831	mm11.288
chr11	46521358	46528415	mm11.289
chr11	46619177	46624205	mm11.290
chr11	46947176	46952769	mm11.291
chr11	47218804	47224178	mm11.292
chr11	47420159	47425626	mm11.293
chr11	47616548	47621736	mm11.294
chr11	47828250	47837865	mm11.295
chr11	49086773	49095567	mm11.296
chr11	49307505	49315685	mm11.297
chr11	49466217	49472196	mm11.298
chr11	49474393	49482085	mm11.299
chr11	49513161	49519580	mm11.300
chr11	49724434	49730865	mm11.301
chr11	50071820	50079131	mm11.302
chr11	50222694	50230522	mm11.303
chr11	50444104	50449146	mm11.304
chr11	50470591	50476686	mm11.305
chr11	51656224	51663201	mm11.306
chr11	51697291	51703266	mm11.307
chr11	52123739	52129007	mm11.308
chr11	52899052	52904525	mm11.309
chr11	53027569	53036366	mm11.310
chr11	53377694	53383129	mm11.311
chr11	53898281	53904291	mm11.312
chr11	54086175	54098408	mm11.313
chr11	54105443	54112828	mm11.314
chr11	54144977	54151238	mm11.315
chr11	54435485	54442171	mm11.316
chr11	55353391	55359390	mm11.317
chr11	56853915	56859864	mm11.318
chr11	56968738	56974373	mm11.319
chr11	57642644	57648594	mm11.320
chr11	57872806	57879749	mm11.321
chr11	58161262	58166811	mm11.322
chr11	58410817	58415850	mm11.323
chr11	58813974	58827838	mm11.324
chr11	58836132	58842036	mm11.325
chr11	58844218	58853450	mm11.326
chr11	58854401	58862714	mm11.327
chr11	58947479	58957170	mm11.328
chr11	58990664	58996160	mm11.329
chr11	58997614	59006804	mm11.330
chr11	59054600	59060419	mm11.331
chr11	59102189	59109518	mm11.332
chr11	59120086	59126194	mm11.333
chr11	59141329	59153235	mm11.334
chr11	59318278	59324097	mm11.335
chr11	59551507	59561264	mm11.336
chr11	59570671	59576704	mm11.337
chr11	59586775	59594197	mm11.338
chr11	59774221	59782483	mm11.339
chr11	59981920	59988171	mm11.340
chr11	59998094	60008059	mm11.341
chr11	60012017	60020942	mm11.342
chr11	60042797	60048000	mm11.343
chr11	60078409	60083436	mm11.344
chr11	60291984	60298047	mm11.345
chr11	60521605	60527092	mm11.346
chr11	60837391	60844970	mm11.347
chr11	60881696	60891583	mm11.348
[truncated: 12,154 more rows]
