# Supplementary material for: Maintenance of transposon-free regions throughout vertebrate evolution
Source: BMC Genomics. 2007 Dec 20;8:470. doi: 10.1186/1471-2164-8-470 (PMC2241635; doi:10.1186/1471-2164-8-470)
Supplement: Additional File 4 — Chromosomal coordinates of opossum TFRs. A tab delimited text file giving the monDom4 chromosomal coordinates (Chromosome, start, end, ID) for all zebrafish TFRs. This data is also available in a browsable format with direct links to the UCSC genome browser at: [file 1471-2164-8-470-S4.txt]

chr1	0	7321	md1.1
chr1	1069798	1075010	md1.2
chr1	1148111	1154476	md1.3
chr1	1213848	1219429	md1.4
chr1	1477923	1485095	md1.5
chr1	1740876	1747954	md1.6
chr1	1784759	1791071	md1.7
chr1	2790080	2795532	md1.8
chr1	3618807	3634619	md1.9
chr1	4083909	4091226	md1.10
chr1	4281975	4287296	md1.11
chr1	6259448	6267323	md1.12
chr1	8808108	8813568	md1.13
chr1	11519888	11525783	md1.14
chr1	13599817	13605486	md1.15
chr1	18248963	18256040	md1.16
chr1	19000548	19010075	md1.17
chr1	19014722	19024314	md1.18
chr1	20734252	20746107	md1.19
chr1	21744490	21749789	md1.20
chr1	21862743	21870903	md1.21
chr1	24361953	24367351	md1.22
chr1	25355811	25362776	md1.23
chr1	26417940	26424484	md1.24
chr1	29072658	29078490	md1.25
chr1	30167324	30173296	md1.26
chr1	30175019	30181242	md1.27
chr1	30979998	30987723	md1.28
chr1	31142383	31148004	md1.29
chr1	31399663	31405164	md1.30
chr1	32566871	32573053	md1.31
chr1	34298350	34303401	md1.32
chr1	34387331	34393376	md1.33
chr1	35128479	35133590	md1.34
chr1	35185188	35191598	md1.35
chr1	37128327	37138955	md1.36
chr1	37153262	37158381	md1.37
chr1	37673987	37679523	md1.38
chr1	37691471	37697373	md1.39
chr1	38909773	38915609	md1.40
chr1	38999686	39005749	md1.41
chr1	39007033	39012624	md1.42
chr1	39385613	39390985	md1.43
chr1	39475800	39481932	md1.44
chr1	39711152	39717997	md1.45
chr1	40794859	40800896	md1.46
chr1	42828748	42834400	md1.47
chr1	42840597	42846249	md1.48
chr1	44972259	44977334	md1.49
chr1	45229680	45235491	md1.50
chr1	45595420	45601999	md1.51
chr1	46328148	46335801	md1.52
chr1	46339286	46344409	md1.53
chr1	47804898	47813065	md1.54
chr1	48578256	48589475	md1.55
chr1	48591328	48596458	md1.56
chr1	48831579	48837130	md1.57
chr1	49019015	49024369	md1.58
chr1	49694424	49699768	md1.59
chr1	50527306	50535405	md1.60
chr1	50537724	50544186	md1.61
chr1	50875985	50882183	md1.62
chr1	50884374	50889841	md1.63
chr1	51480281	51487963	md1.64
chr1	51841860	51847725	md1.65
chr1	52304905	52311846	md1.66
chr1	52311847	52322949	md1.67
chr1	54085690	54091021	md1.68
chr1	54226747	54236387	md1.69
chr1	57629381	57634387	md1.70
chr1	58829438	58834827	md1.71
chr1	58985384	58991915	md1.72
chr1	64111315	64117805	md1.73
chr1	65667004	65673811	md1.74
chr1	66221064	66228567	md1.75
chr1	66375209	66381002	md1.76
chr1	68038761	68045983	md1.77
chr1	69435696	69440785	md1.78
chr1	69532312	69539598	md1.79
chr1	69664632	69669740	md1.80
chr1	69854965	69862402	md1.81
chr1	70305996	70312508	md1.82
chr1	71719393	71725040	md1.83
chr1	72792788	72798220	md1.84
chr1	73453136	73458895	md1.85
chr1	73567498	73572677	md1.86
chr1	73718411	73723521	md1.87
chr1	73815990	73824452	md1.88
chr1	74312141	74320279	md1.89
chr1	74320388	74330153	md1.90
chr1	74348768	74363155	md1.91
chr1	74862690	74867865	md1.92
chr1	75297870	75303192	md1.93
chr1	77668900	77674515	md1.94
chr1	78241909	78251241	md1.95
chr1	78326889	78332550	md1.96
chr1	78984808	78992063	md1.97
chr1	79137486	79148288	md1.98
chr1	79167693	79174907	md1.99
chr1	80094717	80101791	md1.100
chr1	83786609	83791776	md1.101
chr1	84467385	84475600	md1.102
chr1	84484103	84489291	md1.103
chr1	84494459	84500009	md1.104
chr1	84500107	84510291	md1.105
chr1	84652089	84657460	md1.106
chr1	85512819	85518047	md1.107
chr1	85772964	85778507	md1.108
chr1	86025573	86032388	md1.109
chr1	86737007	86742975	md1.110
chr1	86780736	86787895	md1.111
chr1	88132214	88138214	md1.112
chr1	89365314	89371123	md1.113
chr1	89371219	89377750	md1.114
chr1	89378238	89383561	md1.115
chr1	90576686	90584285	md1.116
chr1	91166810	91176686	md1.117
chr1	91586548	91591922	md1.118
chr1	92178189	92190121	md1.119
chr1	92190162	92201219	md1.120
chr1	92799693	92809171	md1.121
chr1	93078272	93085296	md1.122
chr1	93135911	93143671	md1.123
chr1	93798370	93803984	md1.124
chr1	94096563	94105209	md1.125
chr1	96752153	96759792	md1.126
chr1	97622577	97627754	md1.127
chr1	97909256	97914516	md1.128
chr1	97924852	97933276	md1.129
chr1	97944052	97949527	md1.130
chr1	97952542	97968292	md1.131
chr1	98135072	98143404	md1.132
chr1	98353387	98360773	md1.133
chr1	98665165	98672003	md1.134
chr1	98689421	98704380	md1.135
chr1	98704577	98710100	md1.136
chr1	100706748	100712682	md1.137
chr1	101989728	101995482	md1.138
chr1	106798356	106803874	md1.139
chr1	107103347	107110497	md1.140
chr1	107199023	107205073	md1.141
chr1	107423742	107429163	md1.142
chr1	107874524	107880534	md1.143
chr1	107893586	107898806	md1.144
chr1	108420178	108425698	md1.145
chr1	108741355	108747103	md1.146
chr1	108934772	108945788	md1.147
chr1	109219381	109225854	md1.148
chr1	109340008	109346334	md1.149
chr1	109382624	109388808	md1.150
chr1	109395034	109401688	md1.151
chr1	109408830	109414898	md1.152
chr1	109591494	109599354	md1.153
chr1	109656585	109665383	md1.154
chr1	110031731	110036831	md1.155
chr1	110150717	110156546	md1.156
chr1	110159563	110165212	md1.157
chr1	110227988	110233167	md1.158
chr1	110401926	110408220	md1.159
chr1	110429430	110436518	md1.160
chr1	110631160	110638331	md1.161
chr1	110686750	110693349	md1.162
chr1	110710535	110718445	md1.163
chr1	110797667	110806068	md1.164
chr1	110863309	110869953	md1.165
chr1	111089180	111101106	md1.166
chr1	111105250	111113166	md1.167
chr1	111199293	111205340	md1.168
chr1	111205434	111215320	md1.169
chr1	111219975	111229555	md1.170
chr1	111413158	111420001	md1.171
chr1	111420636	111426033	md1.172
chr1	111648707	111655144	md1.173
chr1	111749798	111758383	md1.174
chr1	111766868	111773583	md1.175
chr1	113748649	113756098	md1.176
chr1	115394373	115403745	md1.177
chr1	122646909	122654883	md1.178
chr1	122663589	122668626	md1.179
chr1	122703097	122726744	md1.180
chr1	122931765	122936835	md1.181
chr1	123212131	123218142	md1.182
chr1	124058571	124064175	md1.183
chr1	126783672	126788766	md1.184
chr1	127228878	127236968	md1.185
chr1	127387573	127396315	md1.186
chr1	129523045	129529486	md1.187
chr1	129759204	129773331	md1.188
chr1	129956859	129961897	md1.189
chr1	131280921	131286021	md1.190
chr1	131331630	131337138	md1.191
chr1	132155272	132160544	md1.192
chr1	132268436	132276687	md1.193
chr1	132299669	132306908	md1.194
chr1	132319932	132325024	md1.195
chr1	132340703	132348210	md1.196
chr1	132503907	132509327	md1.197
chr1	133000970	133006773	md1.198
chr1	133586754	133593425	md1.199
chr1	133695412	133722654	md1.200
chr1	133722742	133728095	md1.201
chr1	133728689	133738799	md1.202
chr1	133739257	133753397	md1.203
chr1	133798972	133813179	md1.204
chr1	133920568	133933035	md1.205
chr1	133988703	133996150	md1.206
chr1	134001899	134009598	md1.207
chr1	134108236	134115762	md1.208
chr1	134116570	134123127	md1.209
chr1	134369615	134377430	md1.210
chr1	134723585	134729484	md1.211
chr1	134852698	134858801	md1.212
chr1	135708779	135716045	md1.213
chr1	136612475	136617625	md1.214
chr1	136775475	136785770	md1.215
chr1	137148038	137161155	md1.216
chr1	137361737	137367490	md1.217
chr1	137657265	137662272	md1.218
chr1	138073042	138078501	md1.219
chr1	139117509	139123699	md1.220
chr1	139801180	139807135	md1.221
chr1	140933025	140940617	md1.222
chr1	141166051	141171425	md1.223
chr1	142861124	142867645	md1.224
chr1	142961888	142967433	md1.225
chr1	144419352	144438089	md1.226
chr1	145005609	145015293	md1.227
chr1	145106570	145112341	md1.228
chr1	145207000	145212664	md1.229
chr1	145894019	145900218	md1.230
chr1	147246081	147251391	md1.231
chr1	147512163	147517181	md1.232
chr1	148317849	148323119	md1.233
chr1	149078394	149085014	md1.234
chr1	149335819	149340822	md1.235
chr1	149785391	149797135	md1.236
chr1	150358026	150365377	md1.237
chr1	151077727	151083064	md1.238
chr1	151654808	151660016	md1.239
chr1	151958481	151963784	md1.240
chr1	151968578	151974310	md1.241
chr1	152505397	152511053	md1.242
chr1	153103321	153108437	md1.243
chr1	153930064	153936241	md1.244
chr1	154214395	154220122	md1.245
chr1	154501196	154506444	md1.246
chr1	154512004	154517262	md1.247
chr1	154654040	154660551	md1.248
chr1	154680232	154685348	md1.249
chr1	154773913	154780050	md1.250
chr1	154781114	154787856	md1.251
chr1	154790872	154796205	md1.252
chr1	155300341	155307960	md1.253
chr1	156096777	156102151	md1.254
chr1	158083897	158093443	md1.255
chr1	159438373	159443533	md1.256
chr1	161625897	161631017	md1.257
chr1	161849527	161854538	md1.258
chr1	161897412	161902577	md1.259
chr1	163074413	163080053	md1.260
chr1	164110343	164117437	md1.261
chr1	164130260	164136442	md1.262
chr1	164141186	164149573	md1.263
chr1	164289228	164297561	md1.264
chr1	164499488	164504728	md1.265
chr1	165458613	165465774	md1.266
chr1	165558934	165565776	md1.267
chr1	165888996	165895555	md1.268
chr1	165961641	165971437	md1.269
chr1	166137749	166143096	md1.270
chr1	168690554	168695586	md1.271
chr1	168706455	168712158	md1.272
chr1	168714159	168722572	md1.273
chr1	168970411	168975901	md1.274
chr1	169560687	169568261	md1.275
chr1	169578403	169583448	md1.276
chr1	169978610	169983813	md1.277
chr1	169990094	169996311	md1.278
chr1	170131053	170139372	md1.279
chr1	171591655	171597454	md1.280
chr1	172311509	172317077	md1.281
chr1	172351947	172359381	md1.282
chr1	172696428	172702144	md1.283
chr1	172944241	172955197	md1.284
chr1	172957311	172965673	md1.285
chr1	173416741	173423571	md1.286
chr1	173491215	173497384	md1.287
chr1	173721356	173727864	md1.288
chr1	173765546	173770974	md1.289
chr1	173920330	173925870	md1.290
chr1	177187054	177192935	md1.291
chr1	178178007	178183764	md1.292
chr1	178645197	178650574	md1.293
chr1	179398226	179403315	md1.294
chr1	179522699	179528339	md1.295
chr1	179793597	179798976	md1.296
chr1	180459264	180464843	md1.297
chr1	182345060	182350246	md1.298
chr1	182898424	182904298	md1.299
chr1	183740131	183750188	md1.300
chr1	183781604	183793056	md1.301
chr1	183794943	183804378	md1.302
chr1	183806078	183812085	md1.303
chr1	184782938	184788303	md1.304
chr1	187272450	187278882	md1.305
chr1	188896523	188901781	md1.306
chr1	188966066	188971319	md1.307
chr1	188971489	188977215	md1.308
chr1	189014092	189019552	md1.309
chr1	189839572	189846191	md1.310
chr1	190051581	190056886	md1.311
chr1	190399494	190405061	md1.312
chr1	190411460	190416979	md1.313
chr1	191662401	191668187	md1.314
chr1	191839333	191844874	md1.315
chr1	191953778	191959751	md1.316
chr1	192067790	192073675	md1.317
chr1	192105533	192114109	md1.318
chr1	192114169	192123324	md1.319
chr1	192128342	192136596	md1.320
chr1	192190781	192197459	md1.321
chr1	192226564	192233100	md1.322
chr1	192278620	192284207	md1.323
chr1	192299402	192304425	md1.324
chr1	192322765	192328272	md1.325
chr1	192328396	192348005	md1.326
chr1	192673491	192678808	md1.327
chr1	193841133	193846739	md1.328
chr1	193981569	193990561	md1.329
chr1	195930141	195935723	md1.330
chr1	196236701	196242191	md1.331
chr1	196982546	196989384	md1.332
chr1	197085951	197092060	md1.333
chr1	197634562	197639571	md1.334
chr1	197668552	197674757	md1.335
chr1	197855690	197861995	md1.336
chr1	198296185	198303653	md1.337
chr1	198493401	198498693	md1.338
chr1	198921399	198929962	md1.339
chr1	198943254	198951280	md1.340
chr1	199066235	199073359	md1.341
chr1	200045430	200051033	md1.342
chr1	200256460	200268306	md1.343
chr1	200293579	200301744	md1.344
chr1	201544545	201556120	md1.345
chr1	201568851	201577017	md1.346
chr1	201582415	201589276	md1.347
chr1	201597951	201604468	md1.348
chr1	201702481	201708539	md1.349
chr1	201717987	201724059	md1.350
chr1	202164758	202171109	md1.351
chr1	202512138	202522753	md1.352
chr1	202576524	202582055	md1.353
chr1	203168602	203174619	md1.354
chr1	204800177	204806319	md1.355
chr1	204965573	204972444	md1.356
chr1	204977541	204983506	md1.357
chr1	205131508	205136541	md1.358
chr1	205225759	205231900	md1.359
chr1	205596421	205601694	md1.360
chr1	205895356	205900876	md1.361
chr1	205901078	205907328	md1.362
chr1	206207106	206217003	md1.363
chr1	206324228	206329505	md1.364
chr1	206937707	206942731	md1.365
chr1	207016708	207023505	md1.366
chr1	208271875	208278232	md1.367
chr1	209367072	209377130	md1.368
chr1	210487145	210492402	md1.369
chr1	210492463	210497945	md1.370
chr1	210590035	210597679	md1.371
chr1	210600532	210610682	md1.372
chr1	210626886	210634581	md1.373
chr1	210823535	210828773	md1.374
chr1	211517154	211522169	md1.375
chr1	211535173	211542082	md1.376
chr1	211542182	211553771	md1.377
chr1	211554145	211559199	md1.378
chr1	211560821	211567294	md1.379
chr1	212874906	212881895	md1.380
chr1	213124070	213130329	md1.381
chr1	214920988	214932377	md1.382
chr1	215063112	215068950	md1.383
chr1	215081967	215094205	md1.384
chr1	215536927	215542407	md1.385
chr1	217573330	217578469	md1.386
chr1	217607752	217613482	md1.387
chr1	218223332	218229753	md1.388
chr1	218231554	218236717	md1.389
chr1	218675366	218680392	md1.390
chr1	218748028	218753392	md1.391
chr1	220489906	220495663	md1.392
chr1	221035320	221041037	md1.393
chr1	222324276	222329988	md1.394
chr1	223066581	223074326	md1.395
chr1	223872415	223878410	md1.396
chr1	223882342	223888445	md1.397
chr1	227666738	227672142	md1.398
chr1	227881786	227888660	md1.399
chr1	233520154	233525170	md1.400
chr1	233625812	233636910	md1.401
chr1	236310007	236315604	md1.402
chr1	236854121	236862106	md1.403
chr1	238162565	238167908	md1.404
chr1	239577691	239582846	md1.405
chr1	240031526	240036626	md1.406
chr1	241121098	241129438	md1.407
chr1	241809701	241814984	md1.408
chr1	242529958	242536772	md1.409
chr1	242894081	242900149	md1.410
chr1	243948091	243955202	md1.411
chr1	245392636	245398190	md1.412
chr1	245481045	245487418	md1.413
chr1	246422089	246433562	md1.414
chr1	248164584	248171999	md1.415
chr1	249537241	249543424	md1.416
chr1	251123900	251130269	md1.417
chr1	251362042	251368526	md1.418
chr1	253620121	253625800	md1.419
chr1	254202762	254207778	md1.420
chr1	254401430	254406438	md1.421
chr1	256002960	256008214	md1.422
chr1	257341121	257346371	md1.423
chr1	257651976	257660928	md1.424
chr1	257664745	257672660	md1.425
chr1	257676006	257682295	md1.426
chr1	257758589	257764496	md1.427
chr1	258139873	258145171	md1.428
chr1	258399863	258406256	md1.429
chr1	259380526	259386780	md1.430
chr1	259737990	259743875	md1.431
chr1	261297470	261302650	md1.432
chr1	262126191	262132308	md1.433
chr1	262132497	262142061	md1.434
chr1	262144505	262150367	md1.435
chr1	262239098	262244941	md1.436
chr1	264123932	264129456	md1.437
chr1	265866259	265872437	md1.438
chr1	266032309	266037535	md1.439
chr1	267460686	267467211	md1.440
chr1	268020944	268026343	md1.441
chr1	268483043	268488516	md1.442
chr1	271105815	271111982	md1.443
chr1	271627405	271633698	md1.444
chr1	276281199	276287797	md1.445
chr1	276598605	276603635	md1.446
chr1	276891854	276897896	md1.447
chr1	278650568	278656513	md1.448
chr1	279036205	279045798	md1.449
chr1	279045852	279052680	md1.450
chr1	279404261	279410413	md1.451
chr1	279618705	279626641	md1.452
chr1	280100768	280105992	md1.453
chr1	280116580	280122490	md1.454
chr1	281768821	281774112	md1.455
chr1	282139838	282145560	md1.456
chr1	282454078	282459644	md1.457
chr1	282621115	282626358	md1.458
chr1	282719514	282724910	md1.459
chr1	283420719	283427279	md1.460
chr1	284309454	284315592	md1.461
chr1	284766017	284771018	md1.462
chr1	285014808	285020132	md1.463
chr1	286013062	286020352	md1.464
chr1	286027999	286033779	md1.465
chr1	287599156	287607177	md1.466
chr1	287862373	287867455	md1.467
chr1	287936081	287943308	md1.468
chr1	287966916	287975071	md1.469
chr1	288385297	288393228	md1.470
chr1	288393441	288399006	md1.471
chr1	292321235	292327502	md1.472
chr1	294663311	294668913	md1.473
chr1	294694681	294701663	md1.474
chr1	294890088	294895874	md1.475
chr1	296116550	296121912	md1.476
chr1	296724221	296729435	md1.477
chr1	297020222	297026667	md1.478
chr1	297065799	297072097	md1.479
chr1	297257347	297264769	md1.480
chr1	297273411	297278897	md1.481
chr1	297643524	297649553	md1.482
chr1	297653548	297662316	md1.483
chr1	297832478	297838527	md1.484
chr1	300343741	300350310	md1.485
chr1	300812700	300818502	md1.486
chr1	301104556	301111326	md1.487
chr1	301543611	301557506	md1.488
chr1	301730927	301737074	md1.489
chr1	301806855	301813899	md1.490
chr1	302156835	302163531	md1.491
chr1	303098024	303103177	md1.492
chr1	303382304	303388145	md1.493
chr1	303530301	303535369	md1.494
chr1	305295445	305300509	md1.495
chr1	305737024	305742503	md1.496
chr1	308082476	308089967	md1.497
chr1	308833732	308838961	md1.498
chr1	311130592	311135774	md1.499
chr1	312297788	312303667	md1.500
chr1	312863911	312873993	md1.501
chr1	313583725	313589623	md1.502
chr1	313998792	314005407	md1.503
chr1	314140317	314147173	md1.504
chr1	314801836	314807181	md1.505
chr1	315353857	315360159	md1.506
chr1	315571549	315576556	md1.507
chr1	320402776	320410109	md1.508
chr1	320412067	320419558	md1.509
chr1	320419877	320427479	md1.510
chr1	320545826	320553267	md1.511
chr1	320960438	320966177	md1.512
chr1	322244418	322250058	md1.513
chr1	323751301	323759873	md1.514
chr1	323997094	324003154	md1.515
chr1	324854636	324862158	md1.516
chr1	325149885	325158798	md1.517
chr1	327421637	327426887	md1.518
chr1	327982419	327987829	md1.519
chr1	328017975	328024863	md1.520
chr1	328792473	328797856	md1.521
chr1	329099441	329104577	md1.522
chr1	329456548	329464554	md1.523
chr1	330039825	330048824	md1.524
chr1	330650650	330658584	md1.525
chr1	331125709	331131932	md1.526
chr1	331689688	331697354	md1.527
chr1	331697400	331703103	md1.528
chr1	332142631	332148019	md1.529
chr1	332285808	332292489	md1.530
chr1	332410512	332416050	md1.531
chr1	332949760	332955820	md1.532
chr1	333001224	333006715	md1.533
chr1	333124902	333130624	md1.534
chr1	333238246	333246111	md1.535
chr1	333315264	333320432	md1.536
chr1	333455457	333461192	md1.537
chr1	333695169	333700854	md1.538
chr1	333703635	333709355	md1.539
chr1	333720145	333728985	md1.540
chr1	333776951	333782240	md1.541
chr1	334205799	334212096	md1.542
chr1	335422454	335429770	md1.543
chr1	335492075	335497158	md1.544
chr1	335638376	335646690	md1.545
chr1	337073072	337079118	md1.546
chr1	340291434	340296911	md1.547
chr1	340433527	340440242	md1.548
chr1	340599205	340604456	md1.549
chr1	342086174	342095057	md1.550
chr1	343904618	343916266	md1.551
chr1	352787868	352794903	md1.552
chr1	354021744	354026864	md1.553
chr1	354069842	354074898	md1.554
chr1	354343449	354352924	md1.555
chr1	354365366	354373959	md1.556
chr1	354385500	354401799	md1.557
chr1	354469549	354474958	md1.558
chr1	355619863	355628782	md1.559
chr1	356009025	356014431	md1.560
chr1	357048319	357054977	md1.561
chr1	357326730	357334186	md1.562
chr1	358035956	358044120	md1.563
chr1	358299296	358304716	md1.564
chr1	358490346	358495534	md1.565
chr1	359408849	359414192	md1.566
chr1	361567734	361573845	md1.567
chr1	361924381	361929519	md1.568
chr1	362455394	362460575	md1.569
chr1	362577761	362582927	md1.570
chr1	363541805	363547866	md1.571
chr1	364027663	364033260	md1.572
chr1	365230066	365235562	md1.573
chr1	365693954	365700612	md1.574
chr1	365906927	365912467	md1.575
chr1	366066904	366071966	md1.576
chr1	366276756	366282143	md1.577
chr1	367384749	367393434	md1.578
chr1	370251104	370256963	md1.579
chr1	370497653	370502864	md1.580
chr1	370589492	370601842	md1.581
chr1	370698131	370704427	md1.582
chr1	371532222	371537258	md1.583
chr1	372991614	372997570	md1.584
chr1	374243994	374250018	md1.585
chr1	374315678	374323473	md1.586
chr1	381311689	381316769	md1.587
chr1	382879217	382889198	md1.588
chr1	383609319	383614997	md1.589
chr1	385327076	385332307	md1.590
chr1	385889442	385895563	md1.591
chr1	388114293	388120312	md1.592
chr1	388925004	388931055	md1.593
chr1	389057510	389067007	md1.594
chr1	389105041	389110506	md1.595
chr1	389129219	389135558	md1.596
chr1	390175346	390180440	md1.597
chr1	391019456	391025244	md1.598
chr1	393275411	393281844	md1.599
chr1	393637492	393646916	md1.600
chr1	394393871	394401280	md1.601
chr1	394401369	394406696	md1.602
chr1	397296973	397305491	md1.603
chr1	402244219	402250548	md1.604
chr1	402686954	402693086	md1.605
chr1	402693224	402700273	md1.606
chr1	403976775	403982343	md1.607
chr1	406385715	406391236	md1.608
chr1	407709377	407714527	md1.609
chr1	407929005	407934699	md1.610
chr1	417085793	417092051	md1.611
chr1	421975764	421985207	md1.612
chr1	423403744	423409563	md1.613
chr1	423637483	423646427	md1.614
chr1	423648502	423653616	md1.615
chr1	425467591	425472778	md1.616
chr1	425992145	425997459	md1.617
chr1	426306422	426314815	md1.618
chr1	426325589	426332982	md1.619
chr1	427166060	427173915	md1.620
chr1	427385721	427391073	md1.621
chr1	429130373	429136643	md1.622
chr1	429589624	429597207	md1.623
chr1	429989760	429995746	md1.624
chr1	430099456	430105642	md1.625
chr1	430106946	430121625	md1.626
chr1	430142129	430148042	md1.627
chr1	430189871	430200328	md1.628
chr1	430485796	430493742	md1.629
chr1	430961335	430966395	md1.630
chr1	430997239	431003520	md1.631
chr1	431046287	431051858	md1.632
chr1	431167458	431174370	md1.633
chr1	431296439	431302284	md1.634
chr1	431481322	431487983	md1.635
chr1	431550553	431556758	md1.636
chr1	431884621	431890280	md1.637
chr1	435814794	435820144	md1.638
chr1	438085158	438093071	md1.639
chr1	438540476	438546795	md1.640
chr1	438814268	438822576	md1.641
chr1	439112352	439117446	md1.642
chr1	439212682	439217695	md1.643
chr1	439961968	439967343	md1.644
chr1	440458665	440485205	md1.645
chr1	441242582	441251881	md1.646
chr1	442264170	442269369	md1.647
chr1	442305293	442313069	md1.648
chr1	442385148	442390510	md1.649
chr1	443965932	443971453	md1.650
chr1	443994769	444000896	md1.651
chr1	444100730	444107624	md1.652
chr1	444125145	444130245	md1.653
chr1	444205485	444214053	md1.654
chr1	444344362	444358522	md1.655
chr1	444650680	444655819	md1.656
chr1	444716887	444724367	md1.657
chr1	445182555	445193727	md1.658
chr1	445195816	445208155	md1.659
chr1	446983265	446988302	md1.660
chr1	447744682	447754006	md1.661
chr1	450570608	450576857	md1.662
chr1	451733045	451741892	md1.663
chr1	451834968	451840037	md1.664
chr1	453281865	453287962	md1.665
chr1	453985779	453990980	md1.666
chr1	453996758	454001895	md1.667
chr1	454243202	454249022	md1.668
chr1	454377228	454383685	md1.669
chr1	454483514	454489564	md1.670
chr1	454808900	454813928	md1.671
chr1	455060672	455066009	md1.672
chr1	455795865	455801668	md1.673
chr1	456156692	456161996	md1.674
chr1	457112819	457121239	md1.675
chr1	457149738	457157114	md1.676
chr1	457454013	457460076	md1.677
chr1	457462773	457469064	md1.678
chr1	458243653	458250439	md1.679
chr1	459103153	459110819	md1.680
chr1	459632883	459640338	md1.681
chr1	459640421	459649828	md1.682
chr1	461971011	461976046	md1.683
chr1	462698274	462703936	md1.684
chr1	463918889	463924330	md1.685
chr1	464619767	464625549	md1.686
chr1	465229980	465236764	md1.687
chr1	466406759	466413789	md1.688
chr1	466445012	466453451	md1.689
chr1	466670628	466678003	md1.690
chr1	468978234	468983502	md1.691
chr1	469271712	469276778	md1.692
chr1	469389305	469395358	md1.693
chr1	470275874	470282630	md1.694
chr1	470406395	470414643	md1.695
chr1	470584390	470592699	md1.696
chr1	470728615	470733668	md1.697
chr1	471212683	471217741	md1.698
chr1	471248846	471256349	md1.699
chr1	471687527	471692912	md1.700
chr1	471797780	471803931	md1.701
chr1	472786607	472792378	md1.702
chr1	472828949	472835634	md1.703
chr1	473181021	473187449	md1.704
chr1	473224294	473229319	md1.705
chr1	473483298	473488950	md1.706
chr1	473557726	473563023	md1.707
chr1	474011495	474017865	md1.708
chr1	474456466	474461552	md1.709
chr1	474833139	474843272	md1.710
chr1	475362378	475368537	md1.711
chr1	475672680	475678916	md1.712
chr1	476673569	476683244	md1.713
chr1	477082248	477090149	md1.714
chr1	478119125	478124902	md1.715
chr1	478204127	478210560	md1.716
chr1	479302716	479307960	md1.717
chr1	479655916	479661644	md1.718
chr1	482582810	482588452	md1.719
chr1	482654929	482661336	md1.720
chr1	482662927	482669519	md1.721
chr1	483858632	483864437	md1.722
chr1	483886406	483892425	md1.723
chr1	484048549	484053999	md1.724
chr1	484389664	484395527	md1.725
chr1	484653960	484659029	md1.726
chr1	484791759	484797322	md1.727
chr1	484862984	484868064	md1.728
chr1	485881211	485886245	md1.729
chr1	485969074	485974243	md1.730
chr1	487630681	487640046	md1.731
chr1	488429610	488435897	md1.732
chr1	491423707	491428820	md1.733
chr1	491741036	491747002	md1.734
chr1	491843063	491853098	md1.735
chr1	492080276	492089912	md1.736
chr1	492352540	492362219	md1.737
chr1	493430872	493436813	md1.738
chr1	493800508	493805698	md1.739
chr1	494726727	494731859	md1.740
chr1	494751576	494758537	md1.741
chr1	495894716	495899735	md1.742
chr1	496866512	496874142	md1.743
chr1	497012455	497017594	md1.744
chr1	497063676	497069061	md1.745
chr1	497259294	497264509	md1.746
chr1	498628828	498635419	md1.747
chr1	499039254	499044484	md1.748
chr1	501361696	501367919	md1.749
chr1	502113385	502119251	md1.750
chr1	502703567	502713525	md1.751
chr1	503040213	503045775	md1.752
chr1	505702426	505711009	md1.753
chr1	506444798	506455430	md1.754
chr1	508163096	508168105	md1.755
chr1	508299516	508306076	md1.756
chr1	508316158	508321204	md1.757
chr1	508385895	508391318	md1.758
chr1	508691928	508698045	md1.759
chr1	508698046	508703601	md1.760
chr1	508770885	508776638	md1.761
chr1	511189687	511194783	md1.762
chr1	516017233	516022871	md1.763
chr1	521775672	521780987	md1.764
chr1	522395743	522401992	md1.765
chr1	523392087	523397535	md1.766
chr1	523477557	523484390	md1.767
chr1	526201628	526206765	md1.768
chr1	531022324	531028694	md1.769
chr1	531427648	531436180	md1.770
chr1	533405053	533410235	md1.771
chr1	535384487	535390699	md1.772
chr1	535905351	535918542	md1.773
chr1	536391677	536398811	md1.774
chr1	541765609	541782645	md1.775
chr1	548023711	548030017	md1.776
chr1	548932888	548938224	md1.777
chr1	551864889	551870577	md1.778
chr1	554598898	554607631	md1.779
chr1	556985760	556991507	md1.780
chr1	557622539	557628549	md1.781
chr1	557838832	557843850	md1.782
chr1	557966354	557972374	md1.783
chr1	561251059	561256283	md1.784
chr1	564227696	564233531	md1.785
chr1	568707682	568712692	md1.786
chr1	572222296	572231040	md1.787
chr1	572485472	572491146	md1.788
chr1	572902896	572911175	md1.789
chr1	572940042	572947961	md1.790
chr1	573122540	573127695	md1.791
chr1	573777440	573782982	md1.792
chr1	577377789	577383872	md1.793
chr1	578332819	578337910	md1.794
chr1	578592508	578598696	md1.795
chr1	580366751	580376841	md1.796
chr1	583541747	583551438	md1.797
chr1	583901376	583907154	md1.798
chr1	583912932	583920810	md1.799
chr1	584570114	584580127	md1.800
chr1	584792901	584800787	md1.801
chr1	585957862	585963677	md1.802
chr1	586205147	586211365	md1.803
chr1	586585421	586594668	md1.804
chr1	586956915	586964260	md1.805
chr1	587838966	587844182	md1.806
chr1	588293786	588300315	md1.807
chr1	588300484	588306326	md1.808
chr1	590386674	590395005	md1.809
chr1	592567898	592573020	md1.810
chr1	592621050	592627180	md1.811
chr1	593091025	593098184	md1.812
chr1	594332366	594337456	md1.813
chr1	595108709	595114871	md1.814
chr1	598106516	598112231	md1.815
chr1	598164164	598170083	md1.816
chr1	598817988	598824032	md1.817
chr1	598824103	598829870	md1.818
chr1	599974790	599984087	md1.819
chr1	600244352	600253798	md1.820
chr1	600358534	600367424	md1.821
chr1	600367597	600376111	md1.822
chr1	600379462	600387619	md1.823
chr1	600602000	600607703	md1.824
chr1	600808488	600816156	md1.825
chr1	601039058	601046976	md1.826
chr1	601825337	601831238	md1.827
chr1	601901613	601913539	md1.828
chr1	602697432	602703729	md1.829
chr1	603430918	603436207	md1.830
chr1	604708429	604713603	md1.831
chr1	604833065	604839756	md1.832
chr1	605459543	605464662	md1.833
chr1	607440542	607447742	md1.834
chr1	609498336	609505099	md1.835
chr1	609507030	609512313	md1.836
chr1	610911996	610917075	md1.837
chr1	612710311	612715720	md1.838
chr1	613588638	613594141	md1.839
chr1	614421851	614432780	md1.840
chr1	616586637	616592618	md1.841
chr1	617710008	617715398	md1.842
chr1	620147803	620154103	md1.843
chr1	620160698	620167924	md1.844
chr1	623361740	623366770	md1.845
chr1	623746323	623751996	md1.846
chr1	624325617	624330630	md1.847
chr1	624677999	624687002	md1.848
chr1	624688185	624695414	md1.849
chr1	624760768	624766265	md1.850
chr1	624789128	624811004	md1.851
chr1	624834342	624843714	md1.852
chr1	624851256	624857307	md1.853
chr1	624872281	624877937	md1.854
chr1	624912037	624917347	md1.855
chr1	624941821	624958964	md1.856
chr1	624959083	624964270	md1.857
chr1	624987351	624993844	md1.858
chr1	625067179	625072993	md1.859
chr1	626312986	626318137	md1.860
chr1	627238567	627243778	md1.861
chr1	627339985	627349206	md1.862
chr1	627455353	627460357	md1.863
chr1	628355013	628360517	md1.864
chr1	628893305	628899674	md1.865
chr1	629229336	629259595	md1.866
chr1	629290853	629299861	md1.867
chr1	629336454	629348292	md1.868
chr1	629370665	629378783	md1.869
chr1	630949865	630955197	md1.870
chr1	632030560	632035653	md1.871
chr1	632307562	632314059	md1.872
chr1	632329477	632342002	md1.873
chr1	632352302	632359763	md1.874
chr1	632437611	632444443	md1.875
chr1	632802350	632808645	md1.876
chr1	633481964	633488627	md1.877
chr1	634202756	634208005	md1.878
chr1	634346350	634351720	md1.879
chr1	634418443	634425858	md1.880
chr1	634432854	634440298	md1.881
chr1	634614381	634621693	md1.882
chr1	635625704	635631990	md1.883
chr1	636497402	636502580	md1.884
chr1	638408939	638414152	md1.885
chr1	640027167	640033380	md1.886
chr1	640087794	640094293	md1.887
chr1	641006823	641015000	md1.888
chr1	641646682	641652337	md1.889
chr1	643989333	643994542	md1.890
chr1	645107864	645118090	md1.891
chr1	645265713	645271175	md1.892
chr1	645613038	645619244	md1.893
chr1	645736329	645742183	md1.894
chr1	645816722	645823065	md1.895
chr1	646470024	646477500	md1.896
chr1	646559374	646566697	md1.897
chr1	649435320	649443622	md1.898
chr1	649542194	649549683	md1.899
chr1	650463105	650468328	md1.900
chr1	651614821	651619941	md1.901
chr1	652464627	652470154	md1.902
chr1	653301182	653307475	md1.903
chr1	653511458	653520390	md1.904
chr1	653651394	653658994	md1.905
chr1	653658995	653668772	md1.906
chr1	653669110	653679918	md1.907
chr1	653873355	653881695	md1.908
chr1	653896462	653902495	md1.909
chr1	653902574	653908987	md1.910
chr1	653934106	653939924	md1.911
chr1	653969759	653976744	md1.912
chr1	654311234	654316390	md1.913
chr1	654567207	654575243	md1.914
chr1	654953578	654961314	md1.915
chr1	654961570	654966992	md1.916
chr1	655461901	655467081	md1.917
chr1	655751016	655760375	md1.918
chr1	657483086	657488755	md1.919
chr1	657831382	657836632	md1.920
chr1	658314875	658321259	md1.921
chr1	658438669	658444805	md1.922
chr1	658580359	658589839	md1.923
chr1	658930741	658936114	md1.924
chr1	659430353	659436244	md1.925
chr1	659596560	659603868	md1.926
chr1	659930204	659939754	md1.927
chr1	659945241	659953289	md1.928
chr1	660031788	660038811	md1.929
chr1	660146823	660154247	md1.930
chr1	660252031	660259901	md1.931
chr1	660265735	660275336	md1.932
chr1	660468083	660474200	md1.933
chr1	660552426	660558584	md1.934
chr1	660846959	660856022	md1.935
chr1	660873682	660879805	md1.936
chr1	660909511	660914721	md1.937
chr1	661185457	661194873	md1.938
chr1	661197075	661204664	md1.939
chr1	661377199	661385022	md1.940
chr1	661999253	662007385	md1.941
chr1	662150354	662158375	md1.942
chr1	662484244	662489737	md1.943
chr1	662644876	662653182	md1.944
chr1	663196323	663202719	md1.945
chr1	664631507	664639937	md1.946
chr1	664656400	664664031	md1.947
chr1	664821314	664826346	md1.948
chr1	665496862	665503501	md1.949
chr1	666631661	666638505	md1.950
chr1	666638641	666646620	md1.951
chr1	668397173	668402370	md1.952
chr1	668708905	668717194	md1.953
chr1	670033259	670041348	md1.954
chr1	670147224	670157770	md1.955
chr1	670167648	670175019	md1.956
chr1	671507410	671513612	md1.957
chr1	672370882	672376432	md1.958
chr1	675963350	675970130	md1.959
chr1	676413120	676418410	md1.960
chr1	678382819	678388072	md1.961
chr1	681051753	681057842	md1.962
chr1	682230453	682235538	md1.963
chr1	685897904	685903439	md1.964
chr1	686469538	686475740	md1.965
chr1	694813520	694820566	md1.966
chr1	695328153	695334175	md1.967
chr1	695334273	695340811	md1.968
chr1	695340950	695358005	md1.969
chr1	697557449	697563924	md1.970
chr1	697997485	698002581	md1.971
chr1	698516777	698522392	md1.972
chr1	699233516	699240126	md1.973
chr1	701282052	701288832	md1.974
chr1	701476258	701481315	md1.975
chr1	701711860	701718702	md1.976
chr1	704754226	704761974	md1.977
chr1	705036433	705042419	md1.978
chr1	707560550	707566587	md1.979
chr1	707755810	707762401	md1.980
chr1	707835303	707843225	md1.981
chr1	707912798	707918357	md1.982
chr1	707985486	707990829	md1.983
chr1	708268146	708273901	md1.984
chr1	708287939	708293216	md1.985
chr1	708422596	708428196	md1.986
chr1	709300008	709305080	md1.987
chr1	709414288	709420056	md1.988
chr1	709478002	709485164	md1.989
chr1	710109530	710115511	md1.990
chr1	711346362	711353165	md1.991
chr1	711896209	711901704	md1.992
chr1	712005695	712014173	md1.993
chr1	713991801	713998516	md1.994
chr1	716161515	716167169	md1.995
chr1	717915261	717925445	md1.996
chr1	728202379	728207390	md1.997
chr1	729665107	729671537	md1.998
chr1	729717250	729724559	md1.999
chr1	732390353	732397777	md1.1000
chr1	733983428	733988834	md1.1001
chr1	736400575	736410628	md1.1002
chr1	737728852	737734829	md1.1003
chr1	739594711	739600171	md1.1004
chr1	740072524	740078882	md1.1005
chr1	740099498	740105727	md1.1006
chr1	741136262	741141527	md1.1007
chr1	741239838	741246405	md1.1008
chr1	744983583	744989096	md1.1009
chr1	745171576	745177463	md1.1010
chr1	746417097	746422644	md1.1011
chr1	746429359	746437638	md1.1012
chr1	747063005	747069585	md1.1013
chr1	747093725	747099581	md1.1014
chr2	1124604	1131397	md2.1
chr2	1473203	1478271	md2.2
chr2	2000628	2006510	md2.3
chr2	2440309	2445400	md2.4
chr2	3475311	3484536	md2.5
chr2	3824020	3831069	md2.6
chr2	4230163	4237148	md2.7
chr2	4440952	4447165	md2.8
chr2	5059341	5068686	md2.9
chr2	5494078	5499430	md2.10
chr2	7152379	7157870	md2.11
chr2	7367174	7372769	md2.12
chr2	8152489	8158671	md2.13
chr2	8162381	8167542	md2.14
chr2	9679202	9684785	md2.15
chr2	10038595	10046717	md2.16
chr2	10428671	10435654	md2.17
chr2	10489104	10494352	md2.18
chr2	10969661	10976406	md2.19
chr2	11840557	11847857	md2.20
chr2	12292503	12298169	md2.21
chr2	13472274	13478917	md2.22
chr2	13495161	13500898	md2.23
chr2	13558069	13565038	md2.24
chr2	13709686	13717969	md2.25
chr2	14535968	14541255	md2.26
chr2	14637971	14643440	md2.27
chr2	15046174	15051627	md2.28
chr2	15726744	15731829	md2.29
chr2	15904408	15909853	md2.30
chr2	16720150	16725275	md2.31
chr2	16793403	16798988	md2.32
chr2	17122134	17127315	md2.33
chr2	19180919	19189894	md2.34
chr2	20445759	20453305	md2.35
chr2	21109562	21116205	md2.36
chr2	21125849	21131946	md2.37
chr2	21196128	21202087	md2.38
chr2	21219074	21224078	md2.39
chr2	21295699	21301114	md2.40
chr2	28005956	28013355	md2.41
chr2	28361799	28368231	md2.42
chr2	28805164	28812592	md2.43
chr2	28849587	28857343	md2.44
chr2	29787066	29795442	md2.45
chr2	29865899	29871167	md2.46
chr2	30266605	30277043	md2.47
chr2	30278312	30284849	md2.48
chr2	30298927	30304088	md2.49
chr2	30528157	30538220	md2.50
chr2	32094498	32102166	md2.51
chr2	32106453	32111825	md2.52
chr2	33276640	33282076	md2.53
chr2	33408077	33414099	md2.54
chr2	36416738	36422135	md2.55
chr2	36620533	36625537	md2.56
chr2	36646430	36651576	md2.57
chr2	39075523	39080650	md2.58
chr2	39437348	39454158	md2.59
chr2	39454221	39460030	md2.60
chr2	42299910	42306458	md2.61
chr2	43855383	43860650	md2.62
chr2	45111365	45116960	md2.63
chr2	46296689	46303982	md2.64
chr2	47504921	47511475	md2.65
chr2	47517262	47522515	md2.66
chr2	47562707	47570895	md2.67
chr2	47729656	47735412	md2.68
chr2	52177708	52185621	md2.69
chr2	52221711	52230270	md2.70
chr2	52683459	52691124	md2.71
chr2	53415439	53422175	md2.72
chr2	53780250	53785866	md2.73
chr2	54224550	54230149	md2.74
chr2	55836338	55841871	md2.75
chr2	55841942	55846994	md2.76
chr2	55925379	55931635	md2.77
chr2	56154166	56160355	md2.78
chr2	56735838	56743605	md2.79
chr2	58585504	58590618	md2.80
chr2	59139043	59147531	md2.81
chr2	59383278	59391321	md2.82
chr2	61348737	61354506	md2.83
chr2	62966616	62972274	md2.84
chr2	64170902	64176362	md2.85
chr2	64366877	64376889	md2.86
chr2	64656356	64663710	md2.87
chr2	66317700	66326881	md2.88
chr2	66333541	66341968	md2.89
chr2	66349734	66355008	md2.90
chr2	66391344	66401513	md2.91
chr2	66889948	66897133	md2.92
chr2	69827267	69832540	md2.93
chr2	72147951	72157288	md2.94
chr2	72460835	72468309	md2.95
chr2	73481310	73489046	md2.96
chr2	74095908	74101163	md2.97
chr2	74276121	74283875	md2.98
chr2	75027325	75035326	md2.99
chr2	75137663	75144312	md2.100
chr2	75818880	75825961	md2.101
chr2	75933606	75939839	md2.102
chr2	76431171	76437301	md2.103
chr2	76901546	76906656	md2.104
chr2	77960286	77965523	md2.105
chr2	80019172	80026897	md2.106
chr2	80629568	80634951	md2.107
chr2	82230888	82236466	md2.108
chr2	84408070	84414303	md2.109
chr2	87501008	87506137	md2.110
chr2	87883979	87893574	md2.111
chr2	88773520	88778630	md2.112
chr2	91073623	91078867	md2.113
chr2	91678028	91683509	md2.114
chr2	97946928	97952846	md2.115
chr2	98200232	98205367	md2.116
chr2	98310182	98315324	md2.117
chr2	98623648	98631999	md2.118
chr2	98636070	98646070	md2.119
chr2	98651473	98658790	md2.120
chr2	99079860	99085702	md2.121
chr2	99107857	99119136	md2.122
chr2	99929371	99937919	md2.123
chr2	99965702	99973946	md2.124
chr2	101215921	101226520	md2.125
chr2	101375414	101382018	md2.126
chr2	101644803	101652101	md2.127
chr2	102760939	102767281	md2.128
chr2	103406407	103413374	md2.129
chr2	103919814	103928810	md2.130
chr2	104005879	104011142	md2.131
chr2	105640963	105649143	md2.132
chr2	106673690	106680668	md2.133
chr2	108206746	108212649	md2.134
chr2	108987394	108993386	md2.135
chr2	110142876	110149235	md2.136
chr2	110932588	110938138	md2.137
chr2	111644532	111649533	md2.138
chr2	111794772	111802668	md2.139
chr2	112413493	112418818	md2.140
chr2	112600785	112605932	md2.141
chr2	112638921	112644031	md2.142
chr2	112644562	112651822	md2.143
chr2	114057944	114063961	md2.144
chr2	114852182	114858676	md2.145
chr2	117622473	117638995	md2.146
chr2	117711346	117717888	md2.147
chr2	119477646	119484934	md2.148
chr2	119736373	119742359	md2.149
chr2	120127935	120132954	md2.150
chr2	120395837	120401383	md2.151
chr2	121190718	121195833	md2.152
chr2	121564028	121569207	md2.153
chr2	121592213	121597415	md2.154
chr2	122615849	122621286	md2.155
chr2	122621369	122634400	md2.156
chr2	122634735	122642100	md2.157
chr2	122651360	122657175	md2.158
chr2	123001686	123007772	md2.159
chr2	123519931	123530455	md2.160
chr2	124057988	124063597	md2.161
chr2	125234046	125239903	md2.162
chr2	125553240	125561510	md2.163
chr2	125935268	125942805	md2.164
chr2	125952543	125958169	md2.165
chr2	125959827	125966982	md2.166
chr2	125993986	126000327	md2.167
chr2	126043109	126048313	md2.168
chr2	126148374	126170521	md2.169
chr2	126618416	126626674	md2.170
chr2	127017108	127024660	md2.171
chr2	128121739	128135240	md2.172
chr2	128364491	128370685	md2.173
chr2	131389741	131400847	md2.174
chr2	132471388	132478355	md2.175
chr2	132478555	132484688	md2.176
chr2	133647617	133657974	md2.177
chr2	134018598	134024271	md2.178
chr2	135838342	135845108	md2.179
chr2	137206119	137211640	md2.180
chr2	137258926	137265803	md2.181
chr2	137368223	137373735	md2.182
chr2	137988993	137995467	md2.183
chr2	138405028	138410302	md2.184
chr2	139111693	139117567	md2.185
chr2	139331391	139339468	md2.186
chr2	139617257	139623712	md2.187
chr2	142512094	142517420	md2.188
chr2	142859258	142866426	md2.189
chr2	142867440	142877161	md2.190
chr2	143827980	143841817	md2.191
chr2	144187148	144193189	md2.192
chr2	144375208	144382852	md2.193
chr2	144578579	144583809	md2.194
chr2	144606198	144612181	md2.195
chr2	144686314	144693740	md2.196
chr2	144832074	144837982	md2.197
chr2	145005202	145010733	md2.198
chr2	146980668	146986391	md2.199
chr2	150020904	150025946	md2.200
chr2	153112466	153117520	md2.201
chr2	154657080	154662193	md2.202
chr2	154806372	154812707	md2.203
chr2	155804029	155816749	md2.204
chr2	157542053	157549186	md2.205
chr2	161375894	161381117	md2.206
chr2	161547030	161552864	md2.207
chr2	165377224	165382225	md2.208
chr2	165526898	165535035	md2.209
chr2	166985585	166990900	md2.210
chr2	166991111	166997637	md2.211
chr2	168624336	168630895	md2.212
chr2	169497509	169502897	md2.213
chr2	169847890	169853267	md2.214
chr2	170356012	170361066	md2.215
chr2	170528632	170538011	md2.216
chr2	170555060	170560296	md2.217
chr2	170676315	170681452	md2.218
chr2	170704257	170713773	md2.219
chr2	170725655	170730999	md2.220
chr2	171001048	171010275	md2.221
chr2	171073258	171081234	md2.222
chr2	171081351	171088399	md2.223
chr2	171464805	171470231	md2.224
chr2	171614575	171620865	md2.225
chr2	172075346	172081370	md2.226
chr2	172169493	172177229	md2.227
chr2	172466913	172472873	md2.228
chr2	173246083	173252396	md2.229
chr2	173952480	173957542	md2.230
chr2	174828198	174833874	md2.231
chr2	174854668	174860966	md2.232
chr2	175290709	175297039	md2.233
chr2	175782024	175787538	md2.234
chr2	176706726	176714168	md2.235
chr2	178245973	178251820	md2.236
chr2	179611256	179616382	md2.237
chr2	182803844	182809207	md2.238
chr2	184095363	184104661	md2.239
chr2	184407333	184413759	md2.240
chr2	184620466	184629118	md2.241
chr2	185191359	185196364	md2.242
chr2	185444057	185450209	md2.243
chr2	185803670	185809130	md2.244
chr2	186092793	186103533	md2.245
chr2	186456433	186464198	md2.246
chr2	186489807	186495319	md2.247
chr2	187928746	187933930	md2.248
chr2	188140259	188150611	md2.249
chr2	188256869	188262122	md2.250
chr2	188268216	188276751	md2.251
chr2	188280189	188285830	md2.252
chr2	188584210	188595466	md2.253
chr2	188676104	188682466	md2.254
chr2	188952771	188959968	md2.255
chr2	189614172	189623650	md2.256
chr2	189672703	189679589	md2.257
chr2	189780063	189787349	md2.258
chr2	189969232	189974779	md2.259
chr2	190828778	190834202	md2.260
chr2	190923439	190932011	md2.261
chr2	191160550	191166549	md2.262
chr2	191329256	191347916	md2.263
chr2	191601371	191607752	md2.264
chr2	191622430	191627826	md2.265
chr2	192096456	192103139	md2.266
chr2	192381022	192386543	md2.267
chr2	193445786	193455383	md2.268
chr2	193595471	193603136	md2.269
chr2	193619456	193626660	md2.270
chr2	193742307	193749875	md2.271
chr2	193822032	193828490	md2.272
chr2	194005314	194010910	md2.273
chr2	194646606	194654134	md2.274
chr2	196465499	196472020	md2.275
chr2	196766825	196771902	md2.276
chr2	197270250	197276355	md2.277
chr2	197277725	197283864	md2.278
chr2	197400815	197406363	md2.279
chr2	197461674	197467168	md2.280
chr2	197481984	197487875	md2.281
chr2	197688599	197693660	md2.282
chr2	197730452	197735890	md2.283
chr2	198218693	198236082	md2.284
chr2	198300953	198307185	md2.285
chr2	198393226	198402614	md2.286
chr2	198492999	198500754	md2.287
chr2	198572317	198578315	md2.288
chr2	199144329	199152737	md2.289
chr2	199195627	199201066	md2.290
chr2	199259439	199265504	md2.291
chr2	199549015	199557194	md2.292
chr2	199628845	199634754	md2.293
chr2	199855517	199861493	md2.294
chr2	200122625	200132573	md2.295
chr2	200211826	200218706	md2.296
chr2	200238285	200244276	md2.297
chr2	200280342	200285446	md2.298
chr2	200447255	200453644	md2.299
chr2	200459377	200464656	md2.300
chr2	200564164	200575089	md2.301
chr2	200748899	200754062	md2.302
chr2	200754258	200760137	md2.303
chr2	201047406	201052596	md2.304
chr2	201100283	201109337	md2.305
chr2	201112965	201118896	md2.306
chr2	201119009	201140067	md2.307
chr2	201142358	201149566	md2.308
chr2	201149606	201157998	md2.309
chr2	201158203	201180644	md2.310
chr2	201180814	201192755	md2.311
chr2	201195619	201201879	md2.312
chr2	201204538	201212902	md2.313
chr2	201227318	201234927	md2.314
chr2	201356931	201366940	md2.315
chr2	201716433	201723939	md2.316
chr2	202204436	202215316	md2.317
chr2	202303750	202309292	md2.318
chr2	202379347	202385660	md2.319
chr2	202662132	202667795	md2.320
chr2	203477036	203482427	md2.321
chr2	203540704	203546256	md2.322
chr2	203609211	203615597	md2.323
chr2	204155836	204165855	md2.324
chr2	204417445	204423671	md2.325
chr2	204471657	204480268	md2.326
chr2	204480466	204485551	md2.327
chr2	204527352	204532353	md2.328
chr2	204639750	204646624	md2.329
chr2	204970416	204979835	md2.330
chr2	205477837	205483479	md2.331
chr2	205894890	205900297	md2.332
chr2	205908517	205913751	md2.333
chr2	207416004	207422088	md2.334
chr2	207572753	207578281	md2.335
chr2	207751298	207756710	md2.336
chr2	210454736	210461829	md2.337
chr2	210957242	210964078	md2.338
chr2	211098146	211104223	md2.339
chr2	212093637	212100330	md2.340
chr2	212684751	212692014	md2.341
chr2	212791641	212796845	md2.342
chr2	212917636	212922919	md2.343
chr2	213218295	213226771	md2.344
chr2	213625319	213630769	md2.345
chr2	213770403	213775549	md2.346
chr2	214378824	214384369	md2.347
chr2	214908688	214915965	md2.348
chr2	217377897	217384940	md2.349
chr2	218840350	218851194	md2.350
chr2	222047923	222054149	md2.351
chr2	222055435	222064595	md2.352
chr2	222269983	222275019	md2.353
chr2	224072626	224079658	md2.354
chr2	226274117	226280019	md2.355
chr2	226711281	226718025	md2.356
chr2	228201790	228207198	md2.357
chr2	229586504	229592382	md2.358
chr2	229884007	229889492	md2.359
chr2	229953658	229962460	md2.360
chr2	230545855	230558310	md2.361
chr2	230850431	230855969	md2.362
chr2	231202529	231208610	md2.363
chr2	231390297	231395528	md2.364
chr2	231925559	231932022	md2.365
chr2	232820900	232827937	md2.366
chr2	233115738	233134171	md2.367
chr2	233134926	233140841	md2.368
chr2	233471512	233479205	md2.369
chr2	233487765	233493864	md2.370
chr2	233894183	233899198	md2.371
chr2	234070103	234075235	md2.372
chr2	236343535	236356331	md2.373
chr2	236415510	236427093	md2.374
chr2	236431566	236437593	md2.375
chr2	236447203	236457111	md2.376
chr2	236460116	236465285	md2.377
chr2	236997230	237003280	md2.378
chr2	238613175	238621717	md2.379
chr2	238809831	238815004	md2.380
chr2	239162227	239169388	md2.381
chr2	239702876	239707972	md2.382
chr2	240163840	240169479	md2.383
chr2	240896943	240903289	md2.384
chr2	242544795	242552133	md2.385
chr2	244553283	244560673	md2.386
chr2	244669393	244676240	md2.387
chr2	246582097	246587602	md2.388
chr2	246673841	246679111	md2.389
chr2	249980646	249985795	md2.390
chr2	250892327	250897969	md2.391
chr2	251728425	251733617	md2.392
chr2	254271130	254276297	md2.393
chr2	256338101	256345336	md2.394
chr2	256451050	256456496	md2.395
chr2	256879366	256887899	md2.396
chr2	256918576	256930666	md2.397
chr2	256987706	256994229	md2.398
chr2	257700983	257707163	md2.399
chr2	257779551	257786581	md2.400
chr2	257788784	257794015	md2.401
chr2	257953815	257960013	md2.402
chr2	258235011	258240076	md2.403
chr2	258255001	258263065	md2.404
chr2	258265237	258270839	md2.405
chr2	258472511	258477868	md2.406
chr2	260415831	260421225	md2.407
chr2	260524278	260529621	md2.408
chr2	260530368	260536665	md2.409
chr2	260754400	260760679	md2.410
chr2	261116152	261123291	md2.411
chr2	261140360	261146096	md2.412
chr2	261164081	261169288	md2.413
chr2	262862567	262868323	md2.414
chr2	263628266	263635918	md2.415
chr2	263947369	263953445	md2.416
chr2	266014682	266019722	md2.417
chr2	267754956	267760781	md2.418
chr2	268362279	268369626	md2.419
chr2	272992235	272998070	md2.420
chr2	274033142	274038222	md2.421
chr2	274927336	274933802	md2.422
chr2	277469905	277477363	md2.423
chr2	277498813	277506506	md2.424
chr2	278134262	278141325	md2.425
chr2	278332826	278340915	md2.426
chr2	278469256	278475259	md2.427
chr2	278476430	278484134	md2.428
chr2	278484910	278492112	md2.429
chr2	278517332	278523381	md2.430
chr2	278581418	278593175	md2.431
chr2	279104113	279110071	md2.432
chr2	279268449	279274980	md2.433
chr2	279502550	279508566	md2.434
chr2	279553916	279559109	md2.435
chr2	279663306	279668961	md2.436
chr2	279749241	279755362	md2.437
chr2	280042377	280049042	md2.438
chr2	280153922	280161825	md2.439
chr2	280165867	280174952	md2.440
chr2	280177011	280183232	md2.441
chr2	280216169	280222586	md2.442
chr2	280300927	280306445	md2.443
chr2	280318579	280325179	md2.444
chr2	280437213	280442346	md2.445
chr2	280509671	280517709	md2.446
chr2	280568202	280574945	md2.447
chr2	280690536	280698404	md2.448
chr2	280875905	280884096	md2.449
chr2	281095574	281101732	md2.450
chr2	281387438	281393671	md2.451
chr2	281675819	281682562	md2.452
chr2	283248325	283253979	md2.453
chr2	283728947	283735322	md2.454
chr2	286971212	286977193	md2.455
chr2	287147271	287152603	md2.456
chr2	287190895	287196592	md2.457
chr2	287476778	287483030	md2.458
chr2	287588154	287594150	md2.459
chr2	287594626	287600545	md2.460
chr2	287742169	287748921	md2.461
chr2	287763765	287770582	md2.462
chr2	287949336	287956141	md2.463
chr2	289277777	289282864	md2.464
chr2	290411883	290417351	md2.465
chr2	290544965	290559819	md2.466
chr2	290656058	290663481	md2.467
chr2	290775662	290781509	md2.468
chr2	290819554	290825508	md2.469
chr2	292647699	292654776	md2.470
chr2	297531712	297537118	md2.471
chr2	298282008	298287703	md2.472
chr2	298359085	298364305	md2.473
chr2	298463123	298471473	md2.474
chr2	298599375	298614262	md2.475
chr2	298615168	298620708	md2.476
chr2	299494363	299499700	md2.477
chr2	301017440	301024888	md2.478
chr2	305825862	305833783	md2.479
chr2	306854897	306860454	md2.480
chr2	306929782	306936142	md2.481
chr2	307189615	307195377	md2.482
chr2	307567544	307572908	md2.483
chr2	307587263	307592601	md2.484
chr2	310642179	310647293	md2.485
chr2	310664487	310670222	md2.486
chr2	312289621	312295446	md2.487
chr2	312464516	312471200	md2.488
chr2	312512675	312518113	md2.489
chr2	314107386	314113530	md2.490
chr2	314120497	314125500	md2.491
chr2	317017815	317023772	md2.492
chr2	318189765	318195477	md2.493
chr2	319010529	319018750	md2.494
chr2	319206475	319212004	md2.495
chr2	319404533	319409880	md2.496
chr2	319781907	319789622	md2.497
chr2	320659996	320665332	md2.498
chr2	324553088	324558729	md2.499
chr2	325253349	325258653	md2.500
chr2	325452416	325457669	md2.501
chr2	327527897	327537735	md2.502
chr2	330540782	330550815	md2.503
chr2	332786766	332793028	md2.504
chr2	332983416	332990266	md2.505
chr2	333167491	333175430	md2.506
chr2	333767502	333773065	md2.507
chr2	334956523	334961894	md2.508
chr2	336922393	336930954	md2.509
chr2	337812962	337818214	md2.510
chr2	339374174	339383264	md2.511
chr2	340824691	340830873	md2.512
chr2	340830968	340837877	md2.513
chr2	340839025	340844371	md2.514
chr2	342034000	342044588	md2.515
chr2	342066335	342072933	md2.516
chr2	343789018	343799233	md2.517
chr2	344331226	344336257	md2.518
chr2	345214900	345226049	md2.519
chr2	347074292	347080224	md2.520
chr2	347478952	347486256	md2.521
chr2	347888320	347894398	md2.522
chr2	350527453	350532490	md2.523
chr2	352031624	352037287	md2.524
chr2	352182035	352192032	md2.525
chr2	355116922	355121966	md2.526
chr2	357218479	357224098	md2.527
chr2	357937136	357943708	md2.528
chr2	358076938	358083281	md2.529
chr2	358212163	358217423	md2.530
chr2	358422942	358428403	md2.531
chr2	359310048	359320385	md2.532
chr2	360115575	360122194	md2.533
chr2	360473593	360487711	md2.534
chr2	360487793	360503410	md2.535
chr2	361530773	361540153	md2.536
chr2	361541853	361548250	md2.537
chr2	362382117	362387974	md2.538
chr2	362528249	362537100	md2.539
chr2	362552695	362560634	md2.540
chr2	362696579	362702085	md2.541
chr2	363701587	363714764	md2.542
chr2	368964799	368973971	md2.543
chr2	368977312	368987266	md2.544
chr2	369047734	369053363	md2.545
chr2	369100424	369105601	md2.546
chr2	370614565	370620338	md2.547
chr2	370626422	370631526	md2.548
chr2	372346753	372354695	md2.549
chr2	372554392	372559993	md2.550
chr2	372561872	372567766	md2.551
chr2	372864857	372870022	md2.552
chr2	373203503	373210886	md2.553
chr2	373248659	373253746	md2.554
chr2	373266288	373276920	md2.555
chr2	373623689	373629883	md2.556
chr2	373940971	373946508	md2.557
chr2	374844656	374850589	md2.558
chr2	376332650	376337741	md2.559
chr2	377299835	377305002	md2.560
chr2	379657327	379662472	md2.561
chr2	381085106	381093341	md2.562
chr2	381788454	381795907	md2.563
chr2	384216476	384221561	md2.564
chr2	387099339	387104532	md2.565
chr2	389473089	389478356	md2.566
chr2	393161747	393168703	md2.567
chr2	393789700	393794704	md2.568
chr2	394826928	394833680	md2.569
chr2	396474640	396479903	md2.570
chr2	396530329	396538397	md2.571
chr2	397438148	397446830	md2.572
chr2	399318645	399326971	md2.573
chr2	404026537	404031561	md2.574
chr2	404512102	404517133	md2.575
chr2	405002572	405007625	md2.576
chr2	405865774	405872753	md2.577
chr2	407801093	407806629	md2.578
chr2	407952161	407960391	md2.579
chr2	408129197	408134547	md2.580
chr2	408737565	408742582	md2.581
chr2	408943679	408952488	md2.582
chr2	410323165	410329336	md2.583
chr2	411771574	411776921	md2.584
chr2	411787249	411793183	md2.585
chr2	413042468	413047509	md2.586
chr2	413346702	413351832	md2.587
chr2	413362709	413368175	md2.588
chr2	413370147	413376817	md2.589
chr2	414451376	414457907	md2.590
chr2	415497471	415506474	md2.591
chr2	417528444	417534420	md2.592
chr2	418034591	418040683	md2.593
chr2	420549365	420555591	md2.594
chr2	420809137	420816454	md2.595
chr2	421766805	421772254	md2.596
chr2	422904929	422910236	md2.597
chr2	423036830	423042047	md2.598
chr2	424586587	424593954	md2.599
chr2	424881140	424886487	md2.600
chr2	425314486	425320903	md2.601
chr2	426787926	426796286	md2.602
chr2	426862380	426868112	md2.603
chr2	429358593	429363649	md2.604
chr2	430614703	430620403	md2.605
chr2	431018335	431023417	md2.606
chr2	432139265	432146746	md2.607
chr2	438360509	438366030	md2.608
chr2	438366172	438375835	md2.609
chr2	438586889	438592336	md2.610
chr2	438811091	438818653	md2.611
chr2	438855938	438862493	md2.612
chr2	438881202	438886593	md2.613
chr2	438918366	438923997	md2.614
chr2	439237393	439242524	md2.615
chr2	439513024	439519808	md2.616
chr2	440021540	440026838	md2.617
chr2	442125809	442136364	md2.618
chr2	443251968	443257081	md2.619
chr2	445498492	445503752	md2.620
chr2	446458797	446476053	md2.621
chr2	449310753	449318364	md2.622
chr2	452541652	452548864	md2.623
chr2	453547621	453552845	md2.624
chr2	454817079	454823471	md2.625
chr2	456369671	456381184	md2.626
chr2	456999181	457004763	md2.627
chr2	457069574	457075981	md2.628
chr2	460364436	460371888	md2.629
chr2	460485223	460491627	md2.630
chr2	461636365	461641710	md2.631
chr2	463416035	463423123	md2.632
chr2	463609306	463619825	md2.633
chr2	463849159	463854469	md2.634
chr2	463983500	463992275	md2.635
chr2	466122335	466128614	md2.636
chr2	466810928	466816028	md2.637
chr2	468123627	468129923	md2.638
chr2	469096694	469105231	md2.639
chr2	469729391	469735028	md2.640
chr2	470594196	470600867	md2.641
chr2	475884529	475895050	md2.642
chr2	476274240	476279566	md2.643
chr2	476352713	476359168	md2.644
chr2	477636528	477643689	md2.645
chr2	478299905	478305775	md2.646
chr2	478348544	478360416	md2.647
chr2	478400527	478406378	md2.648
chr2	479567250	479572252	md2.649
chr2	479912038	479917581	md2.650
chr2	479938415	479943930	md2.651
chr2	480347203	480354604	md2.652
chr2	480477164	480482739	md2.653
chr2	481324392	481329394	md2.654
chr2	482895336	482900670	md2.655
chr2	483150868	483155886	md2.656
chr2	484313746	484319987	md2.657
chr2	484668631	484673960	md2.658
chr2	484675127	484683802	md2.659
chr2	484693178	484698331	md2.660
chr2	485197430	485205279	md2.661
chr2	485276139	485284879	md2.662
chr2	487232484	487241801	md2.663
chr2	489750243	489757631	md2.664
chr2	490074296	490080317	md2.665
chr2	491382323	491387851	md2.666
chr2	491390596	491397885	md2.667
chr2	492204030	492211095	md2.668
chr2	492302868	492310199	md2.669
chr2	493647194	493653171	md2.670
chr2	494291635	494296842	md2.671
chr2	494362873	494368204	md2.672
chr2	494402578	494408356	md2.673
chr2	494411119	494416439	md2.674
chr2	494436191	494445151	md2.675
chr2	494458597	494463984	md2.676
chr2	495029725	495034900	md2.677
chr2	495058752	495067414	md2.678
chr2	495481774	495487404	md2.679
chr2	495625681	495633484	md2.680
chr2	495719536	495728305	md2.681
chr2	495728478	495735458	md2.682
chr2	496131570	496137652	md2.683
chr2	496262373	496268944	md2.684
chr2	496291114	496298462	md2.685
chr2	496314726	496321937	md2.686
chr2	496466138	496474793	md2.687
chr2	496597211	496603056	md2.688
chr2	498611642	498618827	md2.689
chr2	499084217	499091078	md2.690
chr2	500445396	500451948	md2.691
chr2	501123262	501129903	md2.692
chr2	503302038	503308164	md2.693
chr2	503376569	503383447	md2.694
chr2	503383480	503392188	md2.695
chr2	503808865	503813904	md2.696
chr2	506043820	506050053	md2.697
chr2	506086068	506092347	md2.698
chr2	506124403	506134311	md2.699
chr2	506629317	506636073	md2.700
chr2	506680605	506686654	md2.701
chr2	506729233	506734667	md2.702
chr2	507315980	507327109	md2.703
chr2	507334469	507339490	md2.704
chr2	507339873	507345224	md2.705
chr2	507630196	507636113	md2.706
chr2	510667313	510678333	md2.707
chr2	513976471	513986334	md2.708
chr2	514051150	514057585	md2.709
chr2	514089760	514099165	md2.710
chr2	514398348	514407558	md2.711
chr2	516086368	516093176	md2.712
chr2	517151927	517161853	md2.713
chr2	517209552	517216929	md2.714
chr2	517594346	517599391	md2.715
chr2	517680856	517691633	md2.716
chr2	517713752	517723088	md2.717
chr2	517723195	517729644	md2.718
chr2	517883339	517889859	md2.719
chr2	517899820	517904832	md2.720
chr2	517914109	517922572	md2.721
chr2	518163296	518171254	md2.722
chr2	521225399	521230632	md2.723
chr2	522262586	522268546	md2.724
chr2	523940012	523946327	md2.725
chr2	523974123	523980056	md2.726
chr2	524153996	524159810	md2.727
chr2	524291346	524297705	md2.728
chr2	524547805	524553021	md2.729
chr2	525439306	525444510	md2.730
chr2	527562323	527568281	md2.731
chr2	528236779	528243484	md2.732
chr2	528289231	528295108	md2.733
chr2	528401596	528408278	md2.734
chr2	529931038	529938553	md2.735
chr2	529991826	529997438	md2.736
chr2	531402509	531408267	md2.737
chr2	536174255	536181226	md2.738
chr2	536275733	536280856	md2.739
chr2	536431495	536436708	md2.740
chr2	536679016	536684353	md2.741
chr2	537410618	537416116	md2.742
chr2	537635092	537641605	md2.743
chr2	537783714	537789887	md2.744
chr2	539087372	539093412	md2.745
chr2	540522958	540528765	md2.746
chr3	669137	675389	md3.1
chr3	874562	880724	md3.2
chr3	1362688	1368385	md3.3
chr3	2744468	2750252	md3.4
chr3	2982464	2988011	md3.5
chr3	5181656	5191858	md3.6
chr3	5358691	5365657	md3.7
chr3	6117235	6122907	md3.8
chr3	8436817	8442361	md3.9
chr3	9177847	9183382	md3.10
chr3	9326239	9331401	md3.11
chr3	10453153	10458578	md3.12
chr3	10605341	10610741	md3.13
chr3	10614448	10621475	md3.14
chr3	10655626	10660698	md3.15
chr3	10704716	10711573	md3.16
chr3	10760184	10775987	md3.17
chr3	11419445	11424777	md3.18
chr3	12152792	12159339	md3.19
chr3	12564176	12572661	md3.20
chr3	12676069	12681983	md3.21
chr3	13060596	13079960	md3.22
chr3	13740470	13746777	md3.23
chr3	15001554	15006706	md3.24
chr3	15900921	15906458	md3.25
chr3	16102255	16108896	md3.26
chr3	16236588	16241757	md3.27
chr3	16328326	16335245	md3.28
chr3	16468707	16476124	md3.29
chr3	19563983	19570436	md3.30
chr3	19692841	19698001	md3.31
chr3	19960425	19965921	md3.32
chr3	21938568	21944171	md3.33
chr3	22439501	22444595	md3.34
chr3	23132835	23139267	md3.35
chr3	23542431	23549683	md3.36
chr3	28737065	28744040	md3.37
chr3	30125881	30131266	md3.38
chr3	30324530	30329553	md3.39
chr3	31426365	31432256	md3.40
chr3	31489850	31497102	md3.41
chr3	31519500	31525593	md3.42
chr3	32784088	32792927	md3.43
chr3	34215040	34223253	md3.44
chr3	35933823	35939268	md3.45
chr3	36253199	36265160	md3.46
chr3	36725260	36730773	md3.47
chr3	38391964	38397004	md3.48
chr3	38405821	38411960	md3.49
chr3	38452069	38457838	md3.50
chr3	38573303	38579506	md3.51
chr3	38614136	38623354	md3.52
chr3	38869801	38885540	md3.53
chr3	38886784	38892812	md3.54
chr3	40487658	40493472	md3.55
chr3	41920137	41926784	md3.56
chr3	42079514	42086444	md3.57
chr3	42207326	42223464	md3.58
chr3	43269205	43276733	md3.59
chr3	44754332	44759494	md3.60
chr3	45172468	45177731	md3.61
chr3	46992218	46997353	md3.62
chr3	47065244	47072760	md3.63
chr3	47845493	47856568	md3.64
chr3	47886896	47894134	md3.65
chr3	49532383	49540159	md3.66
chr3	54553300	54562689	md3.67
chr3	55357979	55368433	md3.68
chr3	56242190	56247832	md3.69
chr3	62250490	62256151	md3.70
chr3	64371636	64377322	md3.71
chr3	64401977	64407335	md3.72
chr3	65317538	65323065	md3.73
chr3	65815300	65829669	md3.74
chr3	65829732	65840175	md3.75
chr3	66696742	66702698	md3.76
chr3	68297197	68302750	md3.77
chr3	68439077	68444921	md3.78
chr3	68681314	68686817	md3.79
chr3	72662960	72669903	md3.80
chr3	75623459	75628652	md3.81
chr3	75748708	75754516	md3.82
chr3	76413614	76421391	md3.83
chr3	78472849	78478716	md3.84
chr3	83595870	83601181	md3.85
chr3	85106244	85118697	md3.86
chr3	85251786	85257127	md3.87
chr3	85722495	85727599	md3.88
chr3	85760536	85765608	md3.89
chr3	85774598	85780866	md3.90
chr3	86435572	86441454	md3.91
chr3	91164159	91169265	md3.92
chr3	93072675	93079155	md3.93
chr3	93079545	93085828	md3.94
chr3	93089465	93094619	md3.95
chr3	93664518	93669792	md3.96
chr3	94843795	94869307	md3.97
chr3	94916645	94922503	md3.98
chr3	94980985	94986045	md3.99
chr3	95411712	95418421	md3.100
chr3	95533220	95540591	md3.101
chr3	95866375	95872320	md3.102
chr3	96217606	96228726	md3.103
chr3	96228944	96246380	md3.104
chr3	97208842	97214261	md3.105
chr3	97404168	97409313	md3.106
chr3	97660668	97666931	md3.107
chr3	98105061	98110734	md3.108
chr3	99254435	99260003	md3.109
chr3	99335679	99341007	md3.110
chr3	99549259	99556892	md3.111
chr3	99857088	99862094	md3.112
chr3	101054641	101060102	md3.113
chr3	105065943	105071217	md3.114
chr3	105426802	105432922	md3.115
chr3	107143456	107148874	md3.116
chr3	109806505	109811588	md3.117
chr3	110910070	110916960	md3.118
chr3	112440123	112446416	md3.119
chr3	114303661	114308823	md3.120
chr3	114507613	114512923	md3.121
chr3	115380826	115385989	md3.122
chr3	115411158	115418676	md3.123
chr3	115959005	115964961	md3.124
chr3	116868812	116873976	md3.125
chr3	118530502	118535701	md3.126
chr3	119700447	119706325	md3.127
chr3	120497172	120502837	md3.128
chr3	121996937	122001989	md3.129
chr3	122792793	122797861	md3.130
chr3	122974512	122980134	md3.131
chr3	123640860	123646624	md3.132
chr3	123710498	123716184	md3.133
chr3	124396633	124402366	md3.134
chr3	126586578	126595100	md3.135
chr3	128893099	128898622	md3.136
chr3	130912190	130917257	md3.137
chr3	131265079	131273437	md3.138
chr3	131464569	131470340	md3.139
chr3	132089936	132095336	md3.140
chr3	132122465	132127720	md3.141
chr3	132599829	132604946	md3.142
chr3	134384995	134390332	md3.143
chr3	135272523	135278617	md3.144
chr3	135651842	135657080	md3.145
chr3	138230607	138239420	md3.146
chr3	138430113	138435391	md3.147
chr3	140549085	140554374	md3.148
chr3	142369937	142375080	md3.149
chr3	142456010	142462274	md3.150
chr3	142635530	142641865	md3.151
chr3	143336730	143342592	md3.152
chr3	144396189	144401952	md3.153
chr3	144614368	144619979	md3.154
chr3	144715614	144720828	md3.155
chr3	147144752	147153156	md3.156
chr3	147633332	147638717	md3.157
chr3	153237133	153242924	md3.158
chr3	153435389	153442545	md3.159
chr3	154021337	154027356	md3.160
chr3	154035963	154041058	md3.161
chr3	155441182	155446470	md3.162
chr3	156428056	156433105	md3.163
chr3	156465212	156470875	md3.164
chr3	156766302	156773971	md3.165
chr3	156900912	156907481	md3.166
chr3	156990022	156998964	md3.167
chr3	157810307	157816381	md3.168
chr3	158186302	158191756	md3.169
chr3	158335250	158340433	md3.170
chr3	158714488	158721147	md3.171
chr3	158725581	158731887	md3.172
chr3	158736533	158745741	md3.173
chr3	158785106	158791983	md3.174
chr3	158812980	158818537	md3.175
chr3	158818597	158826853	md3.176
chr3	158915159	158931925	md3.177
chr3	158935300	158944109	md3.178
chr3	158948338	158965382	md3.179
chr3	159122332	159129976	md3.180
chr3	159268027	159273448	md3.181
chr3	159841626	159852339	md3.182
chr3	160565415	160570543	md3.183
chr3	161110557	161117250	md3.184
chr3	162368412	162374116	md3.185
chr3	162731975	162737048	md3.186
chr3	163331036	163339384	md3.187
chr3	164277507	164283131	md3.188
chr3	165276915	165282492	md3.189
chr3	165507812	165522136	md3.190
chr3	166567068	166574194	md3.191
chr3	167172413	167177878	md3.192
chr3	167563141	167569583	md3.193
chr3	170189706	170194781	md3.194
chr3	170894060	170900442	md3.195
chr3	170925908	170932296	md3.196
chr3	170990146	170995269	md3.197
chr3	172638712	172646468	md3.198
chr3	173293835	173301384	md3.199
chr3	173452048	173465303	md3.200
chr3	173738328	173748788	md3.201
chr3	173750855	173759632	md3.202
chr3	173919836	173931794	md3.203
chr3	174274175	174289047	md3.204
chr3	174751511	174757412	md3.205
chr3	177898606	177904366	md3.206
chr3	177979200	177989985	md3.207
chr3	178055853	178061412	md3.208
chr3	178200511	178208714	md3.209
chr3	178284553	178290655	md3.210
chr3	178952716	178957760	md3.211
chr3	180346549	180355051	md3.212
chr3	180359807	180365399	md3.213
chr3	183882020	183888370	md3.214
chr3	183941050	183946138	md3.215
chr3	184588600	184593694	md3.216
chr3	185131677	185139242	md3.217
chr3	185833296	185839994	md3.218
chr3	186031357	186037494	md3.219
chr3	186748591	186757258	md3.220
chr3	188645319	188652816	md3.221
chr3	188685492	188692278	md3.222
chr3	191884771	191891144	md3.223
chr3	193380896	193389778	md3.224
chr3	194971196	194977958	md3.225
chr3	195244253	195249389	md3.226
chr3	197051804	197058367	md3.227
chr3	197641714	197651308	md3.228
chr3	197837101	197843157	md3.229
chr3	197872997	197878831	md3.230
chr3	198484079	198489109	md3.231
chr3	198999742	199005157	md3.232
chr3	199005244	199011190	md3.233
chr3	202042408	202048142	md3.234
chr3	205881473	205888686	md3.235
chr3	207122782	207130817	md3.236
chr3	207152714	207160888	md3.237
chr3	207174304	207180787	md3.238
chr3	207270282	207277753	md3.239
chr3	207282085	207287167	md3.240
[truncated: 2,818 more rows]
